# Supplementary material for: Crystal structure of S-octyl (E)-3-(4-meth­oxy­benzyl­idene)di­thio­carbazate
Source: Acta Crystallogr E Crystallogr Commun. 2015 Mar 28;71(Pt 4):o265–6. doi: 10.1107/S205698901500568X (PMC4438792; doi:10.1107/S205698901500568X)
Supplement: Supplementary file 2 [file e-71-0o265-Isup2.hkl]

# 
# h,k,l, Fc-squared, Fo-squared, sigma(Fo-squared) and status flag 
# 
data_I
_shelx_title ' SH049' 
_shelx_refln_list_code          4 
_shelx_F_calc_maximum      428.36 
_exptl_crystal_F_000      1456.00 
_reflns_d_resolution_high  0.8301 
 
loop_ 
 _symmetry_equiv_pos_as_xyz 
 'x, y, z' 
 '-x, y, -z+1/2' 
 'x+1/2, y+1/2, z' 
 '-x+1/2, y+1/2, -z+1/2' 
 '-x, -y, -z' 
 'x, -y, z-1/2' 
 '-x+1/2, -y+1/2, -z' 
 'x+1/2, -y+1/2, z-1/2' 
 
_cell_length_a    28.7970 
_cell_length_b     8.3715 
_cell_length_c    15.6207 
_cell_angle_alpha  90.000 
_cell_angle_beta  104.221 
_cell_angle_gamma  90.000 
 
_shelx_F_squared_multiplier     1.000 
 
loop_ 
 _refln_index_h 
 _refln_index_k 
 _refln_index_l 
 _refln_F_squared_calc 
 _refln_F_squared_meas 
 _refln_F_squared_sigma 
 _refln_observed_status 
   2   0   0    12038.51    12130.40    362.25 o 
   4   0   0    14860.84    15330.51    364.29 o 
   6   0   0     5752.02     6148.13    164.49 o 
   8   0   0     7590.72     7651.38    191.72 o 
  10   0   0     9437.96     9800.62    235.27 o 
  12   0   0    16545.91    17746.05    410.53 o 
  14   0   0     2394.20     2742.33     65.92 o 
  16   0   0      689.43      698.83     18.35 o 
  18   0   0      373.98      440.96     16.15 o 
  20   0   0       43.62       29.66      3.53 o 
  22   0   0     1736.38     1463.35     73.46 o 
  24   0   0     1256.22     1170.98     43.16 o 
  26   0   0     7052.09     6086.16    292.76 o 
  28   0   0      407.25      343.63     22.00 o 
  30   0   0      110.16      129.64      9.82 o 
  32   0   0      263.87      258.98     12.64 o 
   1   1   0     2322.67     2362.75     23.07 o 
   3   1   0     8635.94     9386.70    128.91 o 
   5   1   0       74.22       51.42      0.83 o 
   7   1   0      972.23      961.92     10.78 o 
   9   1   0     8282.03     8834.97    129.48 o 
  11   1   0     1270.25     1201.60     15.72 o 
  13   1   0     1762.57     1681.28     24.04 o 
  15   1   0     1548.24     1431.15     18.97 o 
  17   1   0      575.77      573.85      9.17 o 
  19   1   0     1229.34     1063.67     26.41 o 
  21   1   0     1943.50     1695.59     41.99 o 
  23   1   0     3362.93     3046.53     98.04 o 
  25   1   0      172.44      204.83      9.85 o 
  27   1   0      807.12      674.89     19.71 o 
  29   1   0       49.83       43.38      5.93 o 
  31   1   0       44.99       41.02      4.10 o 
  33   1   0       28.63       35.09      4.34 o 
   0   2   0   113422.94   102261.91   4002.63 o 
   2   2   0    26421.00    28161.99    530.34 o 
   4   2   0      881.94      827.14      8.32 o 
   6   2   0     4361.64     4445.90     60.66 o 
   8   2   0     1246.66     1139.51     13.17 o 
  10   2   0     1034.55      900.82     10.31 o 
  12   2   0     3737.48     4010.00     57.34 o 
  14   2   0     6337.44     6624.94     99.45 o 
  16   2   0      326.58      312.27      4.78 o 
  18   2   0     1960.59     1907.13     32.19 o 
  20   2   0     1378.31     1247.34     38.51 o 
  22   2   0     1386.78     1245.62     41.16 o 
  24   2   0      177.58      137.30      8.01 o 
  26   2   0      666.49      588.99     21.93 o 
  28   2   0       30.78       25.92      4.51 o 
  30   2   0        1.59        2.37      2.35 o 
  32   2   0      193.65      196.52     13.14 o 
   1   3   0     3067.11     3737.52     45.67 o 
   3   3   0     1486.28     1627.96     18.02 o 
   5   3   0     4956.49     5472.91     72.51 o 
   7   3   0     7149.62     8087.53    129.17 o 
   9   3   0     5512.75     5943.59     90.30 o 
  11   3   0    11305.19    11785.70    199.80 o 
  13   3   0     5078.32     4714.85     83.47 o 
  15   3   0      968.93      878.62     17.30 o 
  17   3   0      139.36      138.60      6.06 o 
  19   3   0      878.32      834.23     21.94 o 
  21   3   0     5639.82     5554.42    233.96 o 
  23   3   0     2328.10     2425.42     80.91 o 
  25   3   0      591.06      590.17     25.39 o 
  27   3   0      281.01      283.22     16.69 o 
  29   3   0       37.41       46.77      5.66 o 
  31   3   0      132.96      126.32      7.36 o 
   0   4   0     2380.62     2356.24     51.83 o 
   2   4   0     2259.77     2178.05     38.93 o 
   4   4   0      119.00      125.17      2.63 o 
   6   4   0     1927.27     2263.59     37.56 o 
   8   4   0     5698.89     5788.84     96.70 o 
  10   4   0     6199.76     6706.03    122.04 o 
  12   4   0        3.78        6.49      1.61 o 
  14   4   0      388.64      447.16     11.83 o 
  16   4   0        0.83       16.11      5.80 o 
  18   4   0       87.77       90.63      5.50 o 
  20   4   0      367.11      349.99     12.46 o 
  22   4   0      698.16      719.42     23.95 o 
  24   4   0       25.72       23.33      6.65 o 
  26   4   0     1166.57     1135.98     53.65 o 
  28   4   0        1.33        1.91      4.38 o 
  30   4   0       96.85       80.62      5.33 o 
   1   5   0       31.74       27.73      2.07 o 
   3   5   0     1819.78     1944.15     31.81 o 
   5   5   0       99.55      129.52      2.98 o 
   7   5   0     3913.12     4616.39     94.46 o 
   9   5   0     2420.94     2515.21     65.36 o 
  11   5   0        3.40        5.32      1.78 o 
  13   5   0      102.40      109.95      5.17 o 
  15   5   0       99.21       91.85      5.08 o 
  17   5   0        0.35        1.47      2.07 o 
  19   5   0      309.97      304.04     10.68 o 
  21   5   0      732.29      735.77     23.96 o 
  23   5   0     1125.78     1126.05     32.58 o 
  25   5   0      236.30      237.19     11.24 o 
  27   5   0       58.44       57.98      6.49 o 
  29   5   0       73.63       70.14      5.64 o 
   0   6   0     2421.25     2253.32     82.32 o 
   2   6   0     2975.98     3118.43     79.34 o 
   4   6   0      513.07      446.93     13.20 o 
   6   6   0     1163.76     1279.62     39.00 o 
   8   6   0     8521.82     8345.92    286.96 o 
  10   6   0     1635.45     1564.70     47.67 o 
  12   6   0      936.35      975.49     36.51 o 
  14   6   0     1719.55     1738.13     86.11 o 
  16   6   0      758.49      728.32     35.63 o 
  18   6   0      334.08      332.13     16.48 o 
  20   6   0     2915.44     2937.33    100.76 o 
  22   6   0       81.20       86.92      7.84 o 
  24   6   0       13.51        5.95      2.68 o 
  26   6   0        9.92        9.75      3.26 o 
   1   7   0      112.10      130.12      9.73 o 
   3   7   0       61.39       55.87      5.51 o 
   5   7   0      521.95      547.56     19.30 o 
   7   7   0      153.89      346.14   1410.42 o 
   9   7   0      504.84      562.47     73.66 o 
  11   7   0     1718.45     1743.09     74.27 o 
  13   7   0      948.56      998.21     56.09 o 
  15   7   0     1086.15     1109.82     69.89 o 
  17   7   0      111.65       98.58      7.19 o 
  19   7   0        5.01        3.49      2.56 o 
  21   7   0      793.90      846.73     34.89 o 
  23   7   0     1095.75     1158.96     42.03 o 
   0   8   0      115.38      122.74     15.41 o 
   2   8   0       64.53       60.55      6.22 o 
   4   8   0      151.69      149.45      8.32 o 
   6   8   0      582.84      591.36     20.33 o 
   8   8   0      218.57      249.73     13.09 o 
  10   8   0       82.91       85.22      8.26 o 
  12   8   0       52.06       53.62      6.29 o 
  14   8   0       40.71       85.87     43.39 o 
  16   8   0      646.22      640.61     49.36 o 
  18   8   0     2239.85     2485.99    102.90 o 
  20   8   0      778.18      820.00     39.19 o 
   1   9   0     1087.52     1211.20     54.74 o 
   3   9   0        1.09       66.57     42.47 o 
   5   9   0       34.01      305.76    163.19 o 
   7   9   0      301.79      433.55     97.95 o 
   9   9   0      300.31      313.26     17.52 o 
  11   9   0      481.20      507.49     43.11 o 
  13   9   0       45.03      105.70     85.69 o 
  15   9   0       98.59       95.55     26.15 o 
   0  10   0      488.51      629.05     54.05 o 
   2  10   0       78.91       96.78     18.49 o 
   4  10   0       35.07       14.42     17.92 o 
 -33   1   1     3017.09     2999.46    100.28 o 
 -31   1   1     3282.93     3235.65     96.03 o 
 -29   1   1      695.36      641.75     21.34 o 
 -27   1   1       21.73       20.61      3.69 o 
 -25   1   1     3995.24     3488.05    101.48 o 
 -23   1   1     7829.58     7204.43    246.58 o 
 -21   1   1     5917.73     5254.31    158.22 o 
 -19   1   1     1863.06     1553.69     23.89 o 
 -17   1   1     1623.16     1501.51     26.21 o 
 -15   1   1     8645.94     9646.13    151.06 o 
 -13   1   1     3152.07     3911.98     63.34 o 
 -11   1   1     1342.53     1269.16     24.20 o 
  -9   1   1     2992.47     3247.12     52.71 o 
  -7   1   1       16.60       50.33      3.43 o 
  -5   1   1      521.90      605.87      9.33 o 
  -3   1   1     5183.68     5293.92     65.78 o 
  -1   1   1     4223.54     4740.13     55.29 o 
   1   1   1     1355.84     1474.91     15.93 o 
   3   1   1    20894.57    21852.91    371.35 o 
   5   1   1     1381.49     1513.21     17.42 o 
   7   1   1     3595.94     3946.42     47.27 o 
   9   1   1     7394.69     8023.14    112.01 o 
  11   1   1    10010.05    10166.55    155.86 o 
  13   1   1    43142.36    46063.02    960.48 o 
  15   1   1     3610.39     3363.84     45.80 o 
  17   1   1     2294.88     2164.70     38.72 o 
  19   1   1     1806.75     1647.67     43.50 o 
  21   1   1     2504.19     2379.11     70.50 o 
  23   1   1     2086.40     1989.09     49.52 o 
  25   1   1      166.74      110.49      6.63 o 
  27   1   1      387.79      347.58     11.89 o 
  29   1   1      172.88      171.23      7.82 o 
  31   1   1      561.69      511.67     20.72 o 
 -32   2   1      122.17      120.04     11.64 o 
 -30   2   1       46.75       51.13      5.99 o 
 -28   2   1       20.93       26.10      3.28 o 
 -26   2   1      952.42      760.34     26.64 o 
 -24   2   1       35.11       37.62      3.49 o 
 -22   2   1      539.11      508.08     14.24 o 
 -20   2   1     2329.06     2272.72     73.39 o 
 -18   2   1       49.41       51.53      2.55 o 
 -16   2   1     1515.81     1641.22     23.99 o 
 -14   2   1       64.27       52.39      1.52 o 
 -12   2   1    12213.48    13228.02    223.31 o 
 -10   2   1    19619.17    20496.28    389.25 o 
  -8   2   1     3319.92     3233.08     41.87 o 
  -6   2   1    10843.92    11603.25    177.53 o 
  -4   2   1     3923.78     4531.38     56.72 o 
  -2   2   1     3167.43     3488.14     41.16 o 
   0   2   1   183491.69   139535.55   4368.60 o 
   2   2   1    18750.64    20813.77    401.27 o 
   4   2   1     5209.04     5702.49     72.13 o 
   6   2   1      774.82      903.51      9.19 o 
   8   2   1     2266.63     2272.02     25.29 o 
  10   2   1     3750.60     4112.46     54.94 o 
  12   2   1      371.90      374.07      4.96 o 
  14   2   1      274.16      319.97      4.55 o 
  16   2   1     3824.76     3677.08     61.55 o 
  18   2   1     1294.37     1198.17     19.04 o 
  20   2   1     2893.69     2588.48     96.69 o 
  22   2   1     1784.65     1701.98     56.56 o 
  24   2   1     2590.81     2591.37     85.50 o 
  26   2   1     6223.30     5762.39    254.86 o 
  28   2   1       31.23       32.95      5.43 o 
  30   2   1      229.98      235.57     10.73 o 
  32   2   1      608.49      648.01     26.01 o 
 -31   3   1       43.89       39.63      4.31 o 
 -29   3   1      152.44      152.12      8.90 o 
 -27   3   1      216.05      217.97     11.03 o 
 -25   3   1       27.89       23.82      5.49 o 
 -23   3   1     1675.34     1600.38     67.75 o 
 -21   3   1      214.75      200.65     12.09 o 
 -19   3   1     2004.61     1922.51     74.50 o 
 -17   3   1      191.53      184.53      6.97 o 
 -15   3   1      121.44      135.30      2.82 o 
 -13   3   1       61.63       47.98      1.54 o 
 -11   3   1     1274.28     1233.35     15.95 o 
  -9   3   1        0.13        3.53      0.70 o 
  -7   3   1     4523.11     5315.68     75.76 o 
  -5   3   1        6.77        8.67      0.59 o 
  -3   3   1       80.82      108.18      1.42 o 
  -1   3   1      401.05      408.58      5.67 o 
   1   3   1    12920.24    14030.83    239.30 o 
   3   3   1     4207.79     5163.39     75.12 o 
   5   3   1     1546.22     1458.37     17.12 o 
   7   3   1     3145.06     3656.14     47.85 o 
   9   3   1     1175.98     1284.13     15.41 o 
  11   3   1       16.74       24.12      1.19 o 
  13   3   1       89.17      136.75      2.88 o 
  15   3   1       43.23       43.99      2.43 o 
  17   3   1      359.64      342.25     14.29 o 
  19   3   1      310.65      288.54     11.00 o 
  21   3   1      188.63      207.42     12.16 o 
  23   3   1      719.44      735.25     32.05 o 
  25   3   1     1994.51     2061.92     76.64 o 
  27   3   1       10.66       10.60      4.69 o 
  29   3   1      571.18      586.70     23.16 o 
  31   3   1      106.59      114.84      6.01 o 
 -30   4   1      109.28      122.57      6.94 o 
 -28   4   1      105.43       91.92      5.84 o 
 -26   4   1      235.35      234.16     11.56 o 
 -24   4   1      708.11      699.95     33.73 o 
 -22   4   1        0.88        6.23      3.10 o 
 -20   4   1      741.48      809.15     42.13 o 
 -18   4   1      657.79      652.12     18.69 o 
 -16   4   1     1111.32     1186.37     31.95 o 
 -14   4   1     5656.00     5656.77    133.74 o 
 -12   4   1     5141.44     5664.37    106.24 o 
 -10   4   1     2052.56     1702.61     27.98 o 
  -8   4   1     7069.89     7341.21    133.53 o 
  -6   4   1     3287.62     3756.21     63.50 o 
  -4   4   1       19.46       27.23      1.30 o 
  -2   4   1     4447.17     4682.62     79.66 o 
   0   4   1     6750.63     7485.96    144.12 o 
   2   4   1     6140.88     7040.77    115.39 o 
   4   4   1     3612.79     3781.19     55.93 o 
   6   4   1      233.73      282.98      4.22 o 
   8   4   1     5401.86     5641.92     94.58 o 
  10   4   1      344.90      382.82      6.64 o 
  12   4   1      196.92      200.72      4.53 o 
  14   4   1     2432.03     2424.90     53.23 o 
  16   4   1      599.80      596.49     23.08 o 
  18   4   1     1802.19     1928.66     55.56 o 
  20   4   1     9962.44    10715.59    358.72 o 
  22   4   1     1721.44     1652.91     47.92 o 
  24   4   1     3090.55     3200.10    117.63 o 
  26   4   1      828.22      866.48     32.51 o 
  28   4   1       39.60       33.16      5.57 o 
  30   4   1       76.49       73.47      5.60 o 
 -29   5   1      118.84      119.01      6.06 o 
 -27   5   1       21.27       21.33      3.52 o 
 -25   5   1      489.23      527.22     18.59 o 
 -23   5   1     5415.60     5187.11    193.33 o 
 -21   5   1      866.88      857.12     30.26 o 
 -19   5   1     7310.42     7420.47    213.73 o 
 -17   5   1      615.46      539.96     14.92 o 
 -15   5   1      283.80      278.68     11.25 o 
 -13   5   1      488.68      504.31     14.68 o 
 -11   5   1     1468.41     1405.41     47.12 o 
  -9   5   1     1441.82     1144.73     33.45 o 
  -7   5   1     2581.23     2790.25     56.96 o 
  -5   5   1      308.63      305.72      6.42 o 
  -3   5   1     1698.18     1824.40     39.55 o 
  -1   5   1        2.58        7.65      1.25 o 
   1   5   1      583.62      578.43     10.17 o 
   3   5   1     1689.41     1767.18     31.81 o 
   5   5   1     2400.88     2433.57     38.89 o 
   7   5   1     5393.43     5703.54    125.65 o 
   9   5   1      385.58      408.99      9.06 o 
  11   5   1     5723.59     5764.83    150.41 o 
  13   5   1     3807.88     3809.93    131.60 o 
  15   5   1     2916.73     2919.51     87.57 o 
  17   5   1      135.76      125.15      6.89 o 
  19   5   1     2954.47     3112.90     92.60 o 
  21   5   1     3008.84     3070.96     92.17 o 
  23   5   1      364.32      367.45     14.49 o 
  25   5   1     1152.33     1204.82     40.89 o 
  27   5   1       50.32       60.59      6.04 o 
 -26   6   1      394.82      408.46     16.08 o 
 -24   6   1      166.80      161.53      7.96 o 
 -22   6   1        8.75       17.47      3.08 o 
 -20   6   1       29.56       27.53      4.47 o 
 -18   6   1     1720.02     1677.54     79.81 o 
 -16   6   1      474.24      465.06     20.57 o 
 -14   6   1        0.31      118.93     81.96 o 
 -12   6   1       14.67       27.85     14.49 o 
 -10   6   1      920.96      962.47     31.23 o 
  -8   6   1     2565.63     2589.55     79.60 o 
  -6   6   1      560.16      566.36     18.10 o 
  -4   6   1      112.66      103.89      6.12 o 
  -2   6   1      373.28      354.84      9.20 o 
   0   6   1      492.42      465.68     12.62 o 
   2   6   1       95.12      111.58      5.21 o 
   4   6   1       70.74       65.02      4.55 o 
   6   6   1       48.70       68.52      7.60 o 
   8   6   1     1518.95     1436.80     43.03 o 
  10   6   1      170.95      153.07      8.04 o 
  12   6   1       80.40       66.62      6.19 o 
  14   6   1      602.09      593.57     24.74 o 
  16   6   1     1242.11     1222.03     46.15 o 
  18   6   1      433.19      473.89     19.89 o 
  20   6   1      460.42      473.08     18.35 o 
  22   6   1      317.66      301.80     12.36 o 
  24   6   1       31.74       37.40      3.75 o 
  26   6   1      325.94      359.80     16.41 o 
 -23   7   1      162.64      207.59     16.64 o 
 -21   7   1      103.23      100.72     16.52 o 
 -19   7   1     3470.88     3395.35    186.31 o 
 -17   7   1      432.10      413.74     23.42 o 
 -15   7   1      784.94      751.43     52.77 o 
 -13   7   1      140.97      115.48     10.09 o 
 -11   7   1        6.47      390.16    281.35 o 
  -9   7   1      469.68      430.67     17.39 o 
  -7   7   1     5562.93     5809.36    194.84 o 
  -5   7   1      867.09      885.16     29.95 o 
  -3   7   1     1104.95     1084.53     34.45 o 
  -1   7   1      995.60     1011.83     39.97 o 
   1   7   1       91.47      104.59      5.09 o 
   3   7   1        7.38       15.91      4.85 o 
   5   7   1      316.85      308.83     12.30 o 
   7   7   1      578.14      606.72     21.02 o 
   9   7   1       24.43       41.60      6.37 o 
  11   7   1      416.93      428.57     19.66 o 
  13   7   1     1031.63      998.50     60.07 o 
  15   7   1      113.32      112.14     13.68 o 
  17   7   1       58.52       64.68     10.71 o 
  19   7   1     3175.55     3310.57    137.01 o 
  21   7   1      256.41      223.57     13.21 o 
  23   7   1        5.75        3.69      3.33 o 
 -20   8   1       49.11       55.85      8.02 o 
 -18   8   1       44.21       75.02     27.29 o 
 -16   8   1      309.79      412.42    141.24 o 
 -14   8   1      970.66      953.36     58.61 o 
 -12   8   1     1363.83     1383.91     74.84 o 
 -10   8   1     1319.31     1392.05     64.52 o 
  -8   8   1     2639.68     2648.49     96.42 o 
  -6   8   1      596.04      622.31     21.68 o 
  -4   8   1        0.99        3.54      3.53 o 
  -2   8   1      679.57      720.83     24.61 o 
   0   8   1      454.19      468.56     24.13 o 
   2   8   1      389.33      390.04     20.73 o 
   4   8   1      514.76      506.49     21.04 o 
   6   8   1        4.96       35.89     21.47 o 
   8   8   1      606.75      562.94     26.61 o 
  10   8   1      531.51      519.60     35.70 o 
  12   8   1       12.82       15.76      3.97 o 
  14   8   1       11.28       18.80      3.73 o 
  16   8   1       10.73       14.64      8.82 o 
  18   8   1      223.81      255.13     15.31 o 
 -15   9   1     1425.79     1268.32    245.73 o 
 -13   9   1      979.38      957.87     90.60 o 
 -11   9   1      354.27      323.95     19.90 o 
  -9   9   1        5.68        4.14      2.89 o 
  -7   9   1      389.61      380.87     14.45 o 
  -5   9   1     1472.32     1587.02     81.57 o 
  -3   9   1       68.62       59.21      7.64 o 
  -1   9   1       21.23       20.00     11.81 o 
   1   9   1      671.28      705.30     34.85 o 
   3   9   1      510.71      531.86     59.75 o 
   5   9   1        7.37        5.84      4.17 o 
   7   9   1       26.75       33.84      5.47 o 
   9   9   1      366.41      380.06     21.63 o 
  11   9   1      553.10      549.34     53.34 o 
  13   9   1      161.31      200.00     16.34 o 
  -4  10   1      105.63      103.86     14.79 o 
  -2  10   1      107.11      119.13     23.80 o 
   0  10   1      258.11      289.64     27.06 o 
   2  10   1      195.35      211.65     30.88 o 
 -34   0   2       22.25       26.45      4.16 o 
 -32   0   2        7.65        6.38      5.08 o 
 -30   0   2        0.07        2.75      2.64 o 
 -28   0   2     1167.68      903.50     32.64 o 
 -26   0   2      566.98      518.65     21.78 o 
 -24   0   2      146.79      143.33     13.02 o 
 -22   0   2     7703.60     7527.16    339.23 o 
 -20   0   2     9647.95     9687.52    336.79 o 
 -18   0   2      505.67      450.25     11.69 o 
 -16   0   2     2519.72     2900.60     83.03 o 
 -14   0   2     1113.68     1324.31     28.62 o 
 -12   0   2    11259.30    11718.93    246.53 o 
 -10   0   2    21030.68    21232.63    585.75 o 
  -8   0   2     5231.23     5725.44    106.49 o 
  -6   0   2    70879.13    62071.66   1927.41 o 
  -4   0   2    14725.65    13492.59    281.18 o 
  -2   0   2    22113.19    19079.34    428.14 o 
   0   0   2     9133.97     8893.35    236.55 o 
   2   0   2     2726.74     3280.28     94.31 o 
   4   0   2      858.79      946.82     17.66 o 
   6   0   2     6360.59     7133.44    164.65 o 
   8   0   2      438.54      393.12      8.70 o 
  10   0   2     1881.13     1880.22     31.20 o 
  12   0   2    20082.25    22671.18    589.58 o 
  14   0   2       70.33       37.28      4.30 o 
  16   0   2     7831.28     8329.40    259.53 o 
  18   0   2      183.68      211.54     10.57 o 
  20   0   2     1580.15     1638.19     56.32 o 
  22   0   2     3872.70     3854.97    141.16 o 
  24   0   2     7968.83     8042.37    323.08 o 
  26   0   2     3051.49     3056.97    109.73 o 
  28   0   2      454.79      398.22     16.65 o 
  30   0   2      233.41      203.62     15.19 o 
  32   0   2      808.29      850.47     43.87 o 
 -33   1   2      996.52      913.55     25.29 o 
 -31   1   2     1974.44     1950.92     56.54 o 
 -29   1   2      138.45      146.77      5.84 o 
 -27   1   2        2.02        3.55      2.62 o 
 -25   1   2      906.64      812.71     22.20 o 
 -23   1   2     3287.99     2895.00     67.16 o 
 -21   1   2     3001.68     2584.74     59.07 o 
 -19   1   2     1654.52     1526.04     25.83 o 
 -17   1   2     1956.92     1846.43     25.30 o 
 -15   1   2     3188.16     3412.47     50.82 o 
 -13   1   2     4634.13     5248.96     77.34 o 
 -11   1   2       11.83       20.66      0.83 o 
  -9   1   2      525.17      484.01      8.91 o 
  -7   1   2    49684.02    47442.25    993.77 o 
  -5   1   2      120.09      124.09      1.78 o 
  -3   1   2     7789.42     7635.31    104.17 o 
  -1   1   2     9548.70     9408.70    126.52 o 
   1   1   2     9563.04    10772.53    151.77 o 
   3   1   2    11891.71    12772.14    186.72 o 
   5   1   2     4264.02     4771.55     62.13 o 
   7   1   2       86.43      122.93      2.10 o 
   9   1   2     3975.98     4149.56     51.46 o 
  11   1   2       33.91       86.28      1.66 o 
  13   1   2    13928.90    14978.68    252.91 o 
  15   1   2     3922.71     3788.99     59.48 o 
  17   1   2     1181.34     1133.38     19.36 o 
  19   1   2      562.79      515.05     13.89 o 
  21   1   2       14.11       22.50      3.09 o 
  23   1   2      219.25      213.14      8.38 o 
  25   1   2      628.99      616.38     16.80 o 
  27   1   2       13.62       10.52      3.44 o 
  29   1   2      321.76      316.91     11.58 o 
  31   1   2      138.90      126.65      5.51 o 
 -32   2   2      130.29      141.42      9.86 o 
 -30   2   2       50.85       41.82      3.74 o 
 -28   2   2      331.80      264.07      7.92 o 
 -26   2   2      510.96      406.75     12.01 o 
 -24   2   2     2150.11     1910.33     46.25 o 
 -22   2   2      902.60      804.88     22.24 o 
 -20   2   2     2314.13     2067.98     62.77 o 
 -18   2   2       68.49       99.18      2.95 o 
 -16   2   2     1134.81     1223.68     16.97 o 
 -14   2   2        5.73        5.36      0.84 o 
 -12   2   2       61.90       65.87      2.12 o 
 -10   2   2     3116.87     3072.93     44.53 o 
  -8   2   2        9.78       18.81      0.95 o 
  -6   2   2    11064.47    11633.47    178.96 o 
  -4   2   2     3256.89     3342.58     39.70 o 
  -2   2   2    12036.87    13575.51    214.41 o 
   0   2   2    82458.11    84468.32   2347.99 o 
   2   2   2     1490.23     1561.95     18.71 o 
   4   2   2       75.82       92.12      1.65 o 
   6   2   2      156.11      145.69      1.71 o 
   8   2   2      259.87      351.17      3.77 o 
  10   2   2      150.46      195.43      2.47 o 
  12   2   2     1692.35     1691.31     20.45 o 
  14   2   2        1.22        3.46      0.89 o 
  16   2   2     1357.09     1244.60     22.12 o 
  18   2   2       34.64       39.13      2.17 o 
  20   2   2     5474.04     5372.79    155.54 o 
  22   2   2      622.15      587.40     20.90 o 
  24   2   2     1716.86     1746.49     64.91 o 
  26   2   2      316.40      367.22     19.77 o 
  28   2   2       39.37       31.42      5.60 o 
  30   2   2       19.94       15.25      3.67 o 
 -31   3   2     4061.13     3989.42    189.21 o 
 -29   3   2     1537.20     1543.46     43.93 o 
 -27   3   2      840.79      732.63     39.63 o 
 -25   3   2     2956.49     2661.81    115.47 o 
 -23   3   2    10434.59     9768.09    494.45 o 
 -21   3   2      495.16      444.49     19.87 o 
 -19   3   2    11152.85    10499.20    445.36 o 
 -17   3   2     1180.51     1121.28     30.44 o 
 -15   3   2     1241.90     1181.31     20.33 o 
 -13   3   2       84.10      124.83      2.76 o 
 -11   3   2       98.98       90.48      2.04 o 
  -9   3   2     1997.02     2091.63     39.74 o 
  -7   3   2     3068.06     3502.65     47.40 o 
  -5   3   2       40.33       34.84      0.85 o 
  -3   3   2     7165.71     8273.07    115.56 o 
  -1   3   2     2580.11     2568.28     38.08 o 
   1   3   2    27023.86    29858.92    662.62 o 
   3   3   2    35701.68    38972.81    927.62 o 
   5   3   2      185.49      130.11      2.31 o 
   7   3   2     7879.40     9820.80    159.11 o 
   9   3   2       64.97       90.29      2.16 o 
  11   3   2    11708.70    12537.23    254.75 o 
  13   3   2    13341.46    14526.96    306.95 o 
  15   3   2     9103.49     8937.20    254.37 o 
  17   3   2     5264.79     5078.66    135.25 o 
  19   3   2      474.66      514.95     16.80 o 
  21   3   2      107.26      114.65     10.25 o 
  23   3   2      273.01      308.86     17.46 o 
  25   3   2      788.49      847.83     34.12 o 
  27   3   2       21.18       13.34      4.88 o 
  29   3   2        8.80        9.65      3.78 o 
  31   3   2       71.11       57.77      7.59 o 
 -30   4   2       51.27       51.20      3.68 o 
 -28   4   2       80.51       78.79      6.22 o 
 -26   4   2      471.56      460.21     18.36 o 
 -24   4   2      101.99      106.26      7.41 o 
 -22   4   2      107.26      104.04      5.89 o 
 -20   4   2     2850.55     2787.18     73.24 o 
 -18   4   2     3592.48     3401.95    106.39 o 
 -16   4   2       67.91       59.51      4.15 o 
 -14   4   2      707.16      661.12     16.45 o 
 -12   4   2     4841.81     4864.09     89.59 o 
 -10   4   2     9647.64    10153.22    188.51 o 
  -8   4   2     2179.35     1968.73     33.57 o 
  -6   4   2     7816.59     8371.83    132.21 o 
  -4   4   2       98.13       73.33      1.74 o 
  -2   4   2     1137.94     1009.73     15.06 o 
   0   4   2    14430.73    16437.78    321.34 o 
   2   4   2     1936.46     2011.05     29.56 o 
   4   4   2      161.21      169.14      4.09 o 
   6   4   2      322.28      337.58      4.91 o 
   8   4   2       98.06      139.05      7.82 o 
  10   4   2       15.07       25.29      1.71 o 
  12   4   2     1073.45     1080.46     22.43 o 
  14   4   2      419.80      380.94      9.13 o 
  16   4   2     5283.11     5212.02    158.03 o 
  18   4   2     3710.53     3881.19    117.19 o 
  20   4   2      179.12      208.36     11.72 o 
  22   4   2      176.60      186.86     11.96 o 
  24   4   2     1151.36     1232.86     47.87 o 
  26   4   2     2872.36     2992.23    106.90 o 
  28   4   2      172.05      196.81     10.26 o 
 -29   5   2     1208.84     1160.07     31.19 o 
 -27   5   2      262.09      272.45     10.75 o 
 -25   5   2        1.40        2.29      2.21 o 
 -23   5   2      507.40      511.77     19.67 o 
 -21   5   2      930.73      902.71     26.86 o 
 -19   5   2     1474.28     1367.13     44.46 o 
 -17   5   2     1147.85     1141.70     33.27 o 
 -15   5   2        5.94        7.31      2.76 o 
 -13   5   2       10.25        3.13      1.70 o 
 -11   5   2      512.48      479.59     16.52 o 
  -9   5   2      176.14      236.51     10.62 o 
  -7   5   2      985.27     1060.29     21.04 o 
  -5   5   2     3445.00     3533.16    104.10 o 
  -3   5   2     1181.90     1234.31     21.81 o 
  -1   5   2     1690.91     1738.36     33.05 o 
   1   5   2     3188.52     3196.37     60.04 o 
   3   5   2      202.93      153.05      4.28 o 
   5   5   2      376.76      328.09      6.04 o 
   7   5   2     1990.88     2267.42     39.52 o 
   9   5   2        0.91        1.04      1.25 o 
  11   5   2      195.02      175.22      5.43 o 
  13   5   2      713.48      703.68     18.28 o 
  15   5   2     1442.36     1415.39     39.42 o 
  17   5   2      627.67      639.63     20.56 o 
  19   5   2     5332.43     5630.11    177.85 o 
  21   5   2        3.99       12.12      4.72 o 
  23   5   2       47.27       40.05      4.70 o 
  25   5   2       11.74       15.56      4.66 o 
  27   5   2      329.13      349.23     13.07 o 
 -26   6   2      215.38      232.12      9.20 o 
 -24   6   2      313.95      278.07     14.31 o 
 -22   6   2      598.69      603.53     37.82 o 
 -20   6   2     4794.88     4522.35    373.47 o 
 -18   6   2      277.00      249.43     15.06 o 
 -16   6   2      140.18      247.77    110.09 o 
 -14   6   2     2669.78     2522.63    135.34 o 
 -12   6   2     5017.64     4802.80    200.04 o 
 -10   6   2     2103.30     1933.83     73.23 o 
  -8   6   2     3478.79     3422.53    105.88 o 
  -6   6   2     2813.67     2758.02     83.05 o 
  -4   6   2      586.06      573.65     18.85 o 
  -2   6   2      207.37      209.53      8.46 o 
   0   6   2      951.82      911.84     21.43 o 
   2   6   2        5.39       11.58      2.35 o 
   4   6   2     3175.36     3173.99     83.80 o 
   6   6   2      724.21      804.40     21.12 o 
   8   6   2       49.76       58.47      4.42 o 
  10   6   2      309.08      288.34     11.70 o 
  12   6   2      129.55      121.08      7.17 o 
  14   6   2       77.21       78.96      5.97 o 
  16   6   2       17.47       26.50      5.91 o 
  18   6   2     1153.88     1281.59     46.25 o 
  20   6   2      162.48      165.18      8.23 o 
  22   6   2      957.50     1048.42     36.84 o 
  24   6   2     2972.98     3001.28     85.10 o 
 -23   7   2     1336.81     1485.08     59.19 o 
 -21   7   2      109.29      120.95     13.18 o 
 -19   7   2      785.09      718.57     58.89 o 
 -17   7   2      327.17      308.61     18.14 o 
 -15   7   2     1330.26     1371.48    187.58 o 
 -13   7   2      587.06      582.36     39.49 o 
 -11   7   2       14.39       17.43      5.32 o 
  -9   7   2      183.79      174.85     12.71 o 
  -7   7   2       24.89       30.81      6.02 o 
  -5   7   2     1327.52     1400.92     90.44 o 
  -3   7   2       45.00       65.75      5.53 o 
  -1   7   2        2.43        4.27      2.58 o 
   1   7   2     4935.77     4737.26    210.10 o 
   3   7   2     2190.88     2200.25     66.51 o 
   5   7   2      528.58      502.96     17.96 o 
   7   7   2     1297.14     1234.92     42.32 o 
   9   7   2      256.30      270.50     11.32 o 
  11   7   2     1246.21     1254.41     74.14 o 
  13   7   2      956.11      994.41     78.33 o 
  15   7   2      544.05      568.56     36.55 o 
  17   7   2        1.20        1.92      4.56 o 
  19   7   2        0.62        2.57      7.21 o 
  21   7   2     1279.20     1307.65     79.35 o 
  23   7   2       39.20       46.71      5.19 o 
 -20   8   2       62.96       38.21      8.74 o 
 -18   8   2        7.61        4.50      5.74 o 
 -16   8   2      790.46      867.33     90.40 o 
 -14   8   2        0.18        2.87      3.66 o 
 -12   8   2       39.62      422.29    281.68 o 
 -10   8   2        4.41        4.89      5.00 o 
  -8   8   2      679.59      720.69     27.10 o 
  -6   8   2      626.04      638.17     23.37 o 
  -4   8   2       34.64       41.67      6.61 o 
  -2   8   2      413.09      451.99     16.65 o 
   0   8   2      371.08      404.39     17.93 o 
   2   8   2      110.02      103.61     10.49 o 
   4   8   2      557.71      534.04     21.57 o 
   6   8   2       81.42       98.86      8.15 o 
   8   8   2     1555.79     1567.53     70.90 o 
  10   8   2      342.71      339.38     23.33 o 
  12   8   2       41.19       54.01      7.97 o 
  14   8   2      321.93      302.98     23.20 o 
  16   8   2      210.50      212.10     15.68 o 
  18   8   2        9.14        7.42      4.80 o 
 -15   9   2        1.05      164.45    110.02 o 
 -13   9   2       48.65      217.77     91.22 o 
 -11   9   2       16.88       17.29      4.79 o 
  -9   9   2        2.95        1.65      3.77 o 
  -7   9   2      275.57      284.52     12.63 o 
  -5   9   2       36.86       42.51      6.43 o 
  -3   9   2      543.31      536.61     62.38 o 
  -1   9   2      272.63      307.85     20.70 o 
   1   9   2     1945.32     2045.59     91.84 o 
   3   9   2      781.63      736.28     65.97 o 
   5   9   2      252.69      232.49     18.06 o 
   7   9   2      334.09      296.16     14.95 o 
   9   9   2       20.94       21.30      3.98 o 
  11   9   2        8.74        3.36      7.98 o 
  13   9   2     1127.72     1243.48     63.24 o 
  -2  10   2      515.90      557.07     33.28 o 
   0  10   2       10.66        6.33     12.71 o 
 -33   1   3     1818.86     1680.69     40.88 o 
 -31   1   3     2566.02     2485.25     59.97 o 
 -29   1   3      520.41      589.00     16.11 o 
 -27   1   3      578.42      515.06     14.36 o 
 -25   1   3      358.77      329.12     10.66 o 
 -23   1   3     1131.37      912.17     23.44 o 
 -21   1   3       21.35       42.80      3.48 o 
 -19   1   3     4243.98     4085.78     87.57 o 
 -17   1   3      994.24      978.99     13.33 o 
 -15   1   3     3809.99     4171.62     57.71 o 
 -13   1   3      686.98      648.36     10.29 o 
 -11   1   3      548.91      536.77      6.60 o 
  -9   1   3    10384.55    10675.18    166.60 o 
  -7   1   3    89196.71    81104.19   2229.48 o 
  -5   1   3    13260.13    14149.07    233.81 o 
  -3   1   3    66451.48    60510.75   1350.13 o 
  -1   1   3     8226.02     8366.85    117.49 o 
   1   1   3    17904.20    19207.04    310.32 o 
   3   1   3    19108.63    20315.49    341.73 o 
   5   1   3     3617.58     3953.14     52.05 o 
   7   1   3     4065.52     4717.50     65.14 o 
   9   1   3     4499.67     5159.46     74.52 o 
  11   1   3    13650.80    15349.99    259.06 o 
  13   1   3      155.53       88.74      1.79 o 
  15   1   3     3323.86     3302.15     52.34 o 
  17   1   3     1506.46     1466.40     31.28 o 
  19   1   3      146.14      147.68      6.12 o 
  21   1   3     1344.55     1311.06     32.86 o 
  23   1   3      758.13      648.90     18.73 o 
  25   1   3     3311.36     3038.48     79.74 o 
  27   1   3      156.12      128.53      6.64 o 
  29   1   3      274.67      259.64      9.61 o 
  31   1   3       52.38       57.34      6.90 o 
 -32   2   3      400.30      394.21     10.36 o 
 -30   2   3      693.51      689.02     16.95 o 
 -28   2   3      940.76      821.19     20.86 o 
 -26   2   3       87.95       75.27      4.92 o 
 -24   2   3        4.97       10.54      2.64 o 
 -22   2   3     5181.51     4812.02    118.55 o 
 -20   2   3     5014.31     4811.37    116.66 o 
 -18   2   3     9160.49     8904.38    183.21 o 
 -16   2   3     2672.43     2477.46     37.79 o 
 -14   2   3       99.88       99.94      2.38 o 
 -12   2   3     1854.63     1594.67     26.77 o 
 -10   2   3    10184.35    10751.28    190.01 o 
  -8   2   3     6233.87     6441.02     96.13 o 
  -6   2   3     8527.43     9300.29    145.63 o 
  -4   2   3       32.14       37.61      2.17 o 
  -2   2   3    18314.20    19531.50    347.70 o 
   0   2   3    17262.86    19449.52    345.01 o 
   2   2   3      371.62      409.17      6.06 o 
   4   2   3     3854.56     4325.77     57.61 o 
   6   2   3       87.17       82.79      1.32 o 
   8   2   3      274.58      301.57      3.62 o 
  10   2   3     1948.60     1902.51     22.62 o 
  12   2   3    14902.98    15809.16    281.42 o 
  14   2   3     4937.46     4906.78     89.07 o 
  16   2   3     8377.94     8637.58    219.27 o 
  18   2   3      197.68      176.47      6.37 o 
  20   2   3      781.78      738.73     35.32 o 
  22   2   3      545.05      554.06     19.87 o 
  24   2   3     3219.52     3257.67    123.41 o 
  26   2   3     1045.43     1123.64     42.88 o 
  28   2   3      897.85      937.11     36.14 o 
  30   2   3       18.42       21.22      4.78 o 
 -33   3   3      300.50      291.72     13.42 o 
 -31   3   3      213.91      182.08     13.46 o 
 -29   3   3      421.16      379.29     14.00 o 
 -27   3   3        8.34       20.07      3.10 o 
 -25   3   3     1129.50     1049.57     44.96 o 
 -23   3   3        7.18        8.54      2.58 o 
 -21   3   3     7468.09     6946.04    257.44 o 
 -19   3   3      734.99      660.48     20.26 o 
 -17   3   3      878.54      817.66     19.90 o 
 -15   3   3     4533.23     4529.19     99.12 o 
 -13   3   3     1653.06     1720.99     33.34 o 
 -11   3   3       64.41       94.19      2.11 o 
  -9   3   3      663.41      741.23     13.96 o 
  -7   3   3     4812.00     4819.75     64.60 o 
  -5   3   3     4595.58     4916.70     68.25 o 
  -3   3   3     1162.45     1245.95     15.67 o 
  -1   3   3     1903.47     2007.53     28.89 o 
   1   3   3     7415.89     8516.66    142.95 o 
   3   3   3     6218.04     7120.16    115.76 o 
   5   3   3     3529.79     3980.70     58.87 o 
   7   3   3     8065.16     9946.70    168.56 o 
   9   3   3     1339.37     1311.51     19.82 o 
  11   3   3      432.78      499.65      7.86 o 
  13   3   3     3579.88     3606.85     75.42 o 
  15   3   3      396.22      409.04     10.37 o 
  17   3   3      775.75      760.81     20.86 o 
  19   3   3     7085.03     6975.75    208.70 o 
  21   3   3      111.49      112.50      9.89 o 
  23   3   3       19.60       25.13      6.29 o 
  25   3   3      254.96      269.51     19.59 o 
  27   3   3      700.15      711.50     27.56 o 
  29   3   3      453.97      495.90     18.43 o 
 -30   4   3       26.16       36.39      2.70 o 
 -28   4   3        1.19        1.67      2.45 o 
 -26   4   3      201.15      173.17      8.33 o 
 -24   4   3     1502.22     1409.50     52.81 o 
 -22   4   3      314.69      288.34     10.20 o 
 -20   4   3     5321.24     5013.96    137.05 o 
 -18   4   3     2380.35     2166.93     61.90 o 
 -16   4   3     4280.80     4148.66    104.50 o 
 -14   4   3     1001.77     1055.02     26.50 o 
 -12   4   3       24.97       63.23      2.76 o 
 -10   4   3     2520.05     2299.20     44.02 o 
  -8   4   3      757.94      571.98     13.46 o 
  -6   4   3     7333.69     7820.66    172.70 o 
  -4   4   3     1089.30     1063.04     13.69 o 
  -2   4   3        4.62        4.31      1.12 o 
   0   4   3     4970.82     5778.19     92.06 o 
   2   4   3     8215.95    10158.42    180.70 o 
   4   4   3        1.69        2.65      0.91 o 
   6   4   3      656.31      860.04     12.76 o 
   8   4   3      109.31      109.99      2.67 o 
  10   4   3     1251.53     1099.78     19.12 o 
  12   4   3      808.90      765.99     16.43 o 
  14   4   3     3151.26     3051.51     73.56 o 
  16   4   3      224.76      234.08      8.85 o 
  18   4   3     1320.65     1254.58     40.52 o 
  20   4   3      278.68      314.95     12.99 o 
  22   4   3      160.92      167.61      8.91 o 
  24   4   3     1548.90     1685.70     61.91 o 
  26   4   3      939.51     1036.88     44.33 o 
  28   4   3      711.65      755.92     25.90 o 
 -29   5   3      379.74      384.51     14.26 o 
 -27   5   3      417.36      382.47     15.72 o 
 -25   5   3      670.21      624.56     25.50 o 
 -23   5   3     2551.51     2359.16     88.98 o 
 -21   5   3      708.66      683.46     22.71 o 
 -19   5   3      514.54      463.55     18.36 o 
 -17   5   3      339.35      313.60     13.85 o 
 -15   5   3     2824.25     2446.60     90.34 o 
 -13   5   3       74.07       49.63      7.05 o 
 -11   5   3     1604.10     1602.41     51.08 o 
  -9   5   3      200.48      154.89      7.85 o 
  -7   5   3     7484.27     8154.63    273.14 o 
  -5   5   3      790.45      715.49     14.11 o 
  -3   5   3      116.73      102.90      4.44 o 
  -1   5   3     1442.69     1353.29     25.21 o 
   1   5   3    38594.02    41630.39   1121.26 o 
   3   5   3    29246.31    31431.47    732.24 o 
   5   5   3     1322.11     1286.17     23.02 o 
   7   5   3     1360.35     1271.60     22.96 o 
   9   5   3      497.43      504.56     11.07 o 
  11   5   3     2675.62     2571.67     61.83 o 
  13   5   3     2516.43     2534.70     60.98 o 
  15   5   3     2420.36     2381.77     71.15 o 
  17   5   3     3012.16     3288.94    132.53 o 
  19   5   3     1858.84     1918.95     58.62 o 
  21   5   3        2.38        3.91      3.52 o 
  23   5   3       51.28       49.31      5.43 o 
  25   5   3      552.50      579.58     21.68 o 
  27   5   3      997.07     1015.62     33.09 o 
 -26   6   3      208.08      193.53     15.01 o 
 -24   6   3       74.74      203.28     94.27 o 
 -22   6   3      135.31      264.92    128.92 o 
 -20   6   3      691.53      672.69     67.49 o 
 -18   6   3        8.11       12.32      4.82 o 
 -16   6   3       96.36      144.61     39.76 o 
 -14   6   3     2338.20     2397.64     94.45 o 
 -12   6   3     1690.01     1753.79     72.10 o 
 -10   6   3     1185.43     1138.83     38.41 o 
  -8   6   3     1312.41     1277.57     40.96 o 
  -6   6   3      272.09      280.07     11.77 o 
  -4   6   3      440.24      468.33     16.12 o 
  -2   6   3      858.21      834.84     28.08 o 
   0   6   3     4367.51     4382.88    120.11 o 
   2   6   3      583.08      637.72     19.06 o 
   4   6   3      285.70      272.18      9.62 o 
   6   6   3      581.45      589.33     16.49 o 
   8   6   3      371.72      331.53      9.51 o 
  10   6   3       43.90       50.45      3.50 o 
  12   6   3       96.99       99.89      7.26 o 
  14   6   3      282.66      290.51     11.97 o 
  16   6   3     1870.12     1792.08     61.14 o 
  18   6   3     1668.98     1652.49     53.58 o 
  20   6   3      206.61      224.65      9.22 o 
  22   6   3      154.69      156.03      8.03 o 
  24   6   3      384.83      397.88     12.57 o 
 -23   7   3      135.86      119.33     13.25 o 
 -21   7   3      289.68      283.29     24.68 o 
 -19   7   3       49.06       43.19      8.12 o 
 -17   7   3      155.38      240.30     33.43 o 
 -15   7   3       10.87      359.47    275.89 o 
 -13   7   3        4.11        9.46      6.27 o 
 -11   7   3      366.43      351.27     16.70 o 
  -9   7   3      115.35      117.05      9.25 o 
  -7   7   3      171.41      152.07     10.22 o 
  -5   7   3       16.52       19.02      4.43 o 
  -3   7   3      211.46      236.51     10.94 o 
  -1   7   3     1044.89     1004.64     53.58 o 
   1   7   3     7849.14     7365.73    380.74 o 
   3   7   3     6536.65     6487.39    216.56 o 
   5   7   3      454.22      428.92     13.43 o 
   7   7   3      101.86       92.45      5.84 o 
   9   7   3       38.10       35.68      4.35 o 
  11   7   3       61.52       53.30      7.20 o 
  13   7   3      588.86      573.70     46.27 o 
  15   7   3     1338.05     1287.15     87.65 o 
  17   7   3     2389.19     2479.08    172.75 o 
  19   7   3        4.62        4.06      2.45 o 
  21   7   3      491.00      489.39     42.36 o 
 -20   8   3     1542.83     1540.84    206.80 o 
 -18   8   3      285.84      203.91     60.64 o 
 -16   8   3      767.89      722.24     49.45 o 
 -14   8   3      160.18      204.69     55.88 o 
 -12   8   3     1424.82     1519.08     98.43 o 
 -10   8   3     1134.66     1223.74     60.82 o 
  -8   8   3      757.69      763.97     30.38 o 
  -6   8   3      757.37      808.11     27.97 o 
  -4   8   3      344.02      387.52     16.41 o 
  -2   8   3      404.55      412.89     16.68 o 
   0   8   3       48.35       44.47      6.26 o 
   2   8   3       20.16       26.67      4.39 o 
   4   8   3       54.65       72.54      8.00 o 
   6   8   3      403.19      375.98     18.31 o 
   8   8   3      161.50      158.91      9.56 o 
  10   8   3      158.99      170.05     13.22 o 
  12   8   3      354.33      391.94     27.85 o 
  14   8   3     1216.95     1226.22     95.61 o 
  16   8   3      475.28      487.33     32.81 o 
  18   8   3      263.09      282.89     26.99 o 
 -15   9   3      235.65      257.26     17.46 o 
 -13   9   3      339.24      350.21     30.88 o 
 -11   9   3        4.46        4.11      3.78 o 
  -9   9   3      121.50      129.60     20.22 o 
  -7   9   3       12.06       14.78      4.17 o 
  -5   9   3      141.55      134.82      7.65 o 
  -3   9   3      120.34       91.85      7.59 o 
  -1   9   3       42.63       46.33      7.90 o 
   1   9   3        5.79        5.75      7.99 o 
   3   9   3        9.59        9.43      4.96 o 
   5   9   3        4.99        3.25      3.34 o 
   7   9   3      497.08      465.54     36.64 o 
   9   9   3       10.37       27.36     10.36 o 
  11   9   3      656.61      741.43     40.35 o 
 -34   0   4      542.71      566.42     22.57 o 
 -32   0   4     1711.84     1838.25     60.60 o 
 -30   0   4     4417.79     4525.80    165.91 o 
 -28   0   4     1466.12     1518.09     54.40 o 
 -26   0   4      194.95      203.66     11.20 o 
 -24   0   4       20.60       31.48      5.57 o 
 -22   0   4     9492.74     9433.70    381.04 o 
 -20   0   4     3005.58     2835.97     97.66 o 
 -18   0   4    13201.19    13141.41    390.10 o 
 -16   0   4    37469.14    38172.82   1217.27 o 
 -14   0   4        0.31        2.36      0.70 o 
 -12   0   4      378.74      270.58      6.52 o 
 -10   0   4      184.92      197.44      5.10 o 
  -8   0   4    22530.33    22854.81    624.44 o 
  -6   0   4    49452.46    44710.48   1438.41 o 
  -4   0   4    19605.18    19002.37    439.11 o 
  -2   0   4     2504.94     2732.03     58.10 o 
   0   0   4     1859.11     1956.01     65.43 o 
   2   0   4     9545.68    10157.72    294.98 o 
   4   0   4     3430.41     3636.98     76.29 o 
   6   0   4     5492.72     5786.10    143.28 o 
   8   0   4    20252.82    23514.24    609.77 o 
  10   0   4      110.48       67.33      1.57 o 
  12   0   4     4695.60     4927.84    109.82 o 
  14   0   4    18103.69    19896.73    586.38 o 
  16   0   4    10374.01    11022.36    445.94 o 
  18   0   4     2922.23     2748.67     92.23 o 
  20   0   4     5627.65     5479.45    207.34 o 
  22   0   4       79.87       63.36      6.69 o 
  24   0   4      279.12      273.03     17.71 o 
  26   0   4      114.90      126.65      9.13 o 
  28   0   4     1440.67     1452.50     71.44 o 
  30   0   4      119.32      124.49      6.78 o 
 -33   1   4      537.98      534.73     12.48 o 
 -31   1   4      915.73      856.09     20.85 o 
 -29   1   4       40.45       28.44      3.63 o 
 -27   1   4        2.09        6.00      3.00 o 
 -25   1   4      114.42      120.36      6.83 o 
 -23   1   4      200.09      200.19      8.44 o 
 -21   1   4     1566.34     1413.16     36.54 o 
 -19   1   4      861.07      706.56     14.82 o 
 -17   1   4     1017.66      886.28     12.04 o 
 -15   1   4        2.56       11.08      1.42 o 
 -13   1   4     2479.85     2466.15     32.61 o 
 -11   1   4     1154.92     1174.41     13.84 o 
  -9   1   4     1505.28     1446.23     18.00 o 
  -7   1   4    39585.30    38305.30    843.28 o 
  -5   1   4    14366.93    15249.14    257.56 o 
  -3   1   4     7397.13     7704.11    105.18 o 
  -1   1   4    15115.93    15307.39    256.53 o 
   1   1   4    18008.68    18709.74    302.27 o 
   3   1   4      203.68      174.00      3.75 o 
   5   1   4     9252.76    10341.18    178.15 o 
   7   1   4      521.67      688.65     10.06 o 
   9   1   4     9958.02    11828.39    187.44 o 
  11   1   4     1460.65     1476.28     24.66 o 
  13   1   4      183.09      143.52      3.15 o 
  15   1   4      529.17      587.51     10.42 o 
  17   1   4       76.08       80.65      4.27 o 
  19   1   4      925.09      895.69     22.25 o 
  21   1   4       10.03        9.50      3.18 o 
  23   1   4     1167.77     1094.17     32.40 o 
  25   1   4        5.35       13.97      3.66 o 
  27   1   4     1060.43     1051.39     28.49 o 
  29   1   4      883.51      861.59     34.58 o 
 -32   2   4      348.71      365.43      9.38 o 
 -30   2   4      435.19      445.49     12.28 o 
 -28   2   4      562.17      454.10     13.01 o 
 -26   2   4      170.52      178.95      8.23 o 
 -24   2   4      569.47      507.16     13.67 o 
 -22   2   4       48.79       36.89      3.71 o 
 -20   2   4     1822.12     1655.01     38.36 o 
 -18   2   4     3729.33     3265.93     58.11 o 
 -16   2   4     7792.03     8126.02    137.68 o 
 -14   2   4     4548.89     4537.55     71.46 o 
 -12   2   4     1794.45     1937.59     26.99 o 
 -10   2   4      847.82      849.07     14.28 o 
  -8   2   4      445.64      502.69      5.97 o 
  -6   2   4    34345.56    36307.62    790.44 o 
  -4   2   4     2153.60     2311.08     26.39 o 
  -2   2   4    37328.89    38291.51    787.52 o 
   0   2   4     2205.12     2308.54     35.48 o 
   2   2   4     4609.50     5501.98     96.39 o 
   4   2   4     2268.92     2540.36     40.06 o 
   6   2   4     2319.00     2634.59     44.28 o 
   8   2   4      297.26      385.09      6.88 o 
  10   2   4     1242.04     1351.96     26.06 o 
  12   2   4      355.46      464.53      8.96 o 
  14   2   4     2778.06     2795.83     56.58 o 
  16   2   4     1049.09      968.82     21.06 o 
  18   2   4      194.31      205.78      7.41 o 
  20   2   4     1757.66     1788.66     55.38 o 
  22   2   4      744.94      764.89     27.53 o 
  24   2   4       53.90       41.98      5.49 o 
  26   2   4      887.28      900.32     35.05 o 
  28   2   4      190.04      236.61     13.24 o 
  30   2   4       71.45       60.64      5.37 o 
 -33   3   4     1047.19     1130.40     42.39 o 
 -31   3   4      350.62      328.89     13.11 o 
 -29   3   4      127.41      124.37      6.29 o 
 -27   3   4       96.80       94.17      4.99 o 
 -25   3   4      209.57      188.08      8.88 o 
 -23   3   4      676.72      655.54     23.39 o 
 -21   3   4      268.52      246.87      7.75 o 
 -19   3   4      697.29      635.31     15.71 o 
 -17   3   4     3436.11     3314.30     93.62 o 
 -15   3   4     2239.74     2516.97     53.89 o 
 -13   3   4      434.03      419.45      8.31 o 
 -11   3   4     5568.96     5896.44     99.76 o 
  -9   3   4     4927.21     4414.47     97.17 o 
  -7   3   4    19848.19    20593.92    406.90 o 
  -5   3   4    12418.24    13509.32    224.90 o 
  -3   3   4      463.92      581.81     11.98 o 
  -1   3   4      646.83      616.20     13.08 o 
   1   3   4    17219.10    18747.59    359.35 o 
   3   3   4    23027.46    26213.08    569.69 o 
   5   3   4     6767.37     7493.33    129.34 o 
   7   3   4     1445.64     1241.84     27.22 o 
   9   3   4      704.44      743.76     12.71 o 
  11   3   4     8590.64     9878.89    210.86 o 
  13   3   4      568.50      591.49     15.93 o 
  15   3   4       43.99       31.92      4.14 o 
  17   3   4      412.35      430.59     14.43 o 
  19   3   4     5158.56     5183.77    150.01 o 
  21   3   4      403.09      412.24     15.47 o 
  23   3   4     1111.69     1136.43     46.48 o 
  25   3   4      407.60      440.74     24.94 o 
  27   3   4     2511.97     2652.16     99.67 o 
  29   3   4      540.61      538.61     22.84 o 
 -30   4   4     1787.14     1724.97     60.55 o 
 -28   4   4     2843.58     2700.60     71.90 o 
 -26   4   4      180.72      167.74      8.02 o 
 -24   4   4       44.06       42.26      4.52 o 
 -22   4   4     5347.36     5140.80    141.87 o 
 -20   4   4      929.61      847.71     22.62 o 
 -18   4   4     1511.69     1382.92     37.03 o 
 -16   4   4      157.05      122.35      6.26 o 
 -14   4   4     2189.15     2195.06     78.80 o 
 -12   4   4     1713.83     1660.16     48.74 o 
 -10   4   4     1510.30     1438.59     34.76 o 
  -8   4   4     1905.40     1900.52     35.34 o 
  -6   4   4       72.49       94.85      3.57 o 
  -4   4   4     3095.97     3184.89     52.84 o 
  -2   4   4     9028.74     9918.04    169.42 o 
   0   4   4     1047.08     1179.63     16.33 o 
   2   4   4     1932.25     2277.87     32.43 o 
   4   4   4    10843.06    12487.22    234.05 o 
   6   4   4      330.39      267.68      5.32 o 
   8   4   4      147.63      162.67      3.58 o 
  10   4   4       98.55       93.59      3.48 o 
  12   4   4     5612.42     5511.29    142.46 o 
  14   4   4     3804.44     3765.96    105.38 o 
  16   4   4     4978.41     4930.44    142.81 o 
  18   4   4     2006.25     1890.28     51.35 o 
  20   4   4      207.80      227.67     10.60 o 
  22   4   4      968.53      975.81     31.26 o 
  24   4   4     1037.65     1125.73     44.40 o 
  26   4   4       18.11       16.28      7.88 o 
  28   4   4        3.55        2.35      2.87 o 
 -29   5   4       48.65       47.85      3.63 o 
 -27   5   4       88.90       82.79      5.33 o 
 -25   5   4      778.49      712.95     28.55 o 
 -23   5   4      408.98      376.95     14.79 o 
 -21   5   4      196.99      176.81      8.87 o 
 -19   5   4      546.13      514.14     23.75 o 
 -17   5   4      137.48      157.54      9.59 o 
 -15   5   4     1617.61     1622.86     59.81 o 
 -13   5   4      341.51      345.64     14.78 o 
 -11   5   4      117.82      142.02      8.99 o 
  -9   5   4       90.91      106.33      7.06 o 
  -7   5   4       33.08       31.37      5.10 o 
  -5   5   4      263.34      252.65      8.29 o 
  -3   5   4      148.49      166.32      4.64 o 
  -1   5   4      672.00      797.70     19.42 o 
   1   5   4      913.52      835.35     16.91 o 
   3   5   4      201.55      230.64      4.94 o 
   5   5   4      885.49      930.58     15.85 o 
   7   5   4     1181.47     1026.30     21.07 o 
   9   5   4      292.93      274.07      7.96 o 
  11   5   4        9.70        8.85      2.32 o 
  13   5   4       71.13       69.68      4.11 o 
  15   5   4      369.76      357.58     12.42 o 
  17   5   4       90.82      111.27      8.14 o 
  19   5   4        6.35        6.73      3.61 o 
  21   5   4      161.32      170.40      8.66 o 
  23   5   4       62.98       72.48      6.39 o 
  25   5   4       36.68       43.55      6.60 o 
 -26   6   4      130.70      112.45      9.13 o 
 -24   6   4      156.86      162.60      8.64 o 
 -22   6   4     5058.96     4994.61    293.34 o 
 -20   6   4     1857.10     1909.55    102.12 o 
 -18   6   4     1280.62     1272.52     62.35 o 
 -16   6   4     3896.39     3668.50    150.38 o 
 -14   6   4      574.68      552.81     21.82 o 
 -12   6   4        2.05        6.04      5.01 o 
 -10   6   4      568.85      624.41     22.77 o 
  -8   6   4      519.45      472.39     20.33 o 
  -6   6   4      500.75      511.63     19.27 o 
  -4   6   4      391.77      411.37     14.30 o 
  -2   6   4       57.12       46.10      4.24 o 
   0   6   4       16.97       23.71      3.23 o 
   2   6   4     1860.69     1881.53     68.60 o 
   4   6   4     4368.47     4160.93    127.44 o 
   6   6   4      832.52      742.48     22.79 o 
   8   6   4        4.75        4.52      2.26 o 
  10   6   4      554.31      524.97     15.57 o 
  12   6   4      462.97      474.74     14.44 o 
  14   6   4     5429.69     5139.10    219.68 o 
  16   6   4     5429.65     5365.60    196.95 o 
  18   6   4      115.17      122.17      6.96 o 
  20   6   4      255.93      262.92     10.67 o 
  22   6   4      352.03      373.46     13.51 o 
  24   6   4      445.64      473.00     22.13 o 
 -23   7   4      324.75      439.84     74.02 o 
 -21   7   4      538.24      486.11     41.36 o 
 -19   7   4      135.91      146.35     11.37 o 
 -17   7   4      331.16      352.13     27.24 o 
 -15   7   4     1956.75     1956.68    103.69 o 
 -13   7   4      527.44      509.78     23.47 o 
 -11   7   4      444.94      453.52     25.68 o 
  -9   7   4      783.89      796.11     34.79 o 
  -7   7   4     3135.11     3386.06    123.01 o 
  -5   7   4      107.86      121.43      8.78 o 
  -3   7   4      670.95      706.24     22.67 o 
  -1   7   4     1051.93     1016.05     55.44 o 
   1   7   4     2692.39     2497.27    141.76 o 
   3   7   4     3448.43     3302.64    102.41 o 
   5   7   4      288.73      279.35     10.53 o 
   7   7   4      251.81      244.11     11.21 o 
   9   7   4       86.40       81.91      7.53 o 
  11   7   4      681.22      697.97     49.67 o 
  13   7   4        9.95       11.30      5.16 o 
  15   7   4       38.69       48.49      4.86 o 
  17   7   4        5.68        6.00      2.83 o 
  19   7   4      644.28      625.66     51.71 o 
  21   7   4        7.87        3.07      2.99 o 
 -20   8   4      220.20      209.88     23.48 o 
 -18   8   4      128.21      123.76     16.29 o 
 -16   8   4      187.03      172.15     38.04 o 
 -14   8   4      958.13     1004.35     75.57 o 
 -12   8   4      714.69      781.31     62.17 o 
 -10   8   4      208.35      191.36     11.47 o 
  -8   8   4        9.95       15.66      5.69 o 
  -6   8   4      356.39      378.84     16.34 o 
  -4   8   4     2625.24     2867.46     94.02 o 
  -2   8   4        5.59        6.93      3.64 o 
   0   8   4     1820.47     1902.45     67.32 o 
   2   8   4       67.01       72.36      6.67 o 
   4   8   4      107.37       98.67      6.13 o 
   6   8   4      357.46      362.26     32.11 o 
   8   8   4      250.61      271.34     21.33 o 
  10   8   4      438.06      480.57     25.64 o 
  12   8   4       42.41       51.91      8.26 o 
  14   8   4      266.19      220.06     18.27 o 
  16   8   4      271.64      241.58     29.38 o 
 -15   9   4       53.23       57.73      9.12 o 
 -13   9   4        5.99       11.61      3.92 o 
 -11   9   4      183.29      181.09     11.26 o 
  -9   9   4      565.64      585.18     30.46 o 
  -7   9   4      285.83      269.11     12.86 o 
  -5   9   4       67.61       62.73      5.81 o 
  -3   9   4        1.81        3.86      2.77 o 
  -1   9   4      184.19      176.62     11.07 o 
   1   9   4      424.66      406.42     22.72 o 
   3   9   4     1203.78     1043.36     89.24 o 
   5   9   4      668.65      625.40     96.44 o 
   7   9   4        8.78        5.36      6.14 o 
   9   9   4       39.83       22.66      9.05 o 
  11   9   4      132.99      126.31     11.08 o 
 -33   1   5      239.19      258.11      7.49 o 
 -31   1   5       29.37       29.50      3.98 o 
 -29   1   5        4.61       14.97      3.54 o 
 -27   1   5       47.02       61.31      4.95 o 
 -25   1   5       31.31       37.03      4.54 o 
 -23   1   5     1550.95     1428.31     35.66 o 
 -21   1   5     2869.79     2855.01     73.65 o 
 -19   1   5     4967.88     4547.17    117.02 o 
 -17   1   5    11626.38    11346.11    210.03 o 
 -15   1   5     3596.52     3395.33     51.70 o 
 -13   1   5     1681.12     1663.92     21.40 o 
 -11   1   5     8738.95     9682.47    162.89 o 
  -9   1   5     5157.27     5159.98     74.23 o 
  -7   1   5     6289.20     5989.33     87.73 o 
  -5   1   5    14805.13    14744.34    241.21 o 
  -3   1   5    38389.40    38839.72    782.89 o 
  -1   1   5        1.06        1.27      0.42 o 
   1   1   5     3720.11     3586.12     69.51 o 
   3   1   5      403.48      342.81      6.17 o 
   5   1   5     2925.01     3110.06     46.86 o 
   7   1   5      260.79      175.09      2.72 o 
   9   1   5      255.88      223.45      3.93 o 
  11   1   5        2.68        4.73      1.08 o 
  13   1   5      303.11      312.93      5.41 o 
  15   1   5      849.76      729.47     14.29 o 
  17   1   5     1105.91      811.63    153.90 o 
  19   1   5     7334.57     7279.39    271.28 o 
  21   1   5      683.52      676.93     23.09 o 
  23   1   5       20.77       20.46      4.18 o 
  25   1   5     3374.49     3301.67     93.61 o 
  27   1   5     3971.28     4074.32    111.65 o 
  29   1   5     1820.19     1892.24     89.69 o 
 -32   2   5     1938.45     1955.56     44.66 o 
 -30   2   5     5593.11     5486.93    145.00 o 
 -28   2   5     4010.06     4012.69    103.93 o 
 -26   2   5     1971.09     1842.49     47.65 o 
 -24   2   5       50.89       62.71      5.16 o 
 -22   2   5     8159.85     7945.38    209.68 o 
 -20   2   5     2178.96     2045.76     47.93 o 
 -18   2   5     3956.56     3609.37     68.47 o 
 -16   2   5     8632.43     9110.01    171.16 o 
 -14   2   5     4321.91     4722.93     75.30 o 
 -12   2   5     1830.82     1947.12     27.87 o 
 -10   2   5     1948.97     2008.37     27.00 o 
  -8   2   5     7990.60     9272.92    154.04 o 
  -6   2   5       77.85      102.07      1.92 o 
  -4   2   5     1556.05     1409.18     22.79 o 
  -2   2   5     1290.93     1320.96     20.13 o 
   0   2   5      650.10      631.91      8.26 o 
   2   2   5      957.35      722.52      9.70 o 
   4   2   5    22768.85    24388.56    440.22 o 
   6   2   5     4292.88     3838.98     66.55 o 
   8   2   5    10176.95    11153.12    233.91 o 
  10   2   5      789.13      774.55     14.99 o 
  12   2   5     3256.28     3240.03    100.61 o 
  14   2   5    10727.08    11132.93    351.40 o 
  16   2   5     4574.04     4478.14    124.41 o 
  18   2   5    14998.11    15938.69    550.21 o 
  20   2   5      251.86      247.34     11.07 o 
  22   2   5      168.21      190.36     12.97 o 
  24   2   5        4.78        9.70      3.83 o 
  26   2   5        0.77        0.68      2.31 o 
  28   2   5       10.91       12.04      3.97 o 
 -33   3   5      141.20      153.51      6.80 o 
 -31   3   5      525.08      502.09     20.54 o 
 -29   3   5        6.31        3.62      2.10 o 
 -27   3   5      294.40      289.89     10.67 o 
 -25   3   5      214.91      190.03      6.87 o 
 -23   3   5      130.92      129.63      6.78 o 
 -21   3   5     2222.93     2096.22     54.73 o 
 -19   3   5        3.62        8.13      2.06 o 
 -17   3   5      243.90      234.65      7.34 o 
 -15   3   5      161.20      144.22      5.12 o 
 -13   3   5      395.85      346.25      5.92 o 
 -11   3   5      121.31      159.21      3.39 o 
  -9   3   5     4988.19     5336.56     92.42 o 
  -7   3   5     2246.09     2220.57     35.11 o 
  -5   3   5     4265.34     4886.80     74.40 o 
  -3   3   5    16476.16    18406.81    340.38 o 
  -1   3   5      631.08      632.87      8.48 o 
   1   3   5     1280.33     1360.99     21.97 o 
   3   3   5     1451.62     1552.54     24.95 o 
   5   3   5      696.44      763.94     12.02 o 
   7   3   5     1068.66     1071.76     20.97 o 
   9   3   5     2865.57     2992.55     76.88 o 
  11   3   5     6104.33     6198.25    175.83 o 
  13   3   5      455.17      448.94     13.17 o 
  15   3   5      769.90      785.47     21.40 o 
  17   3   5     1357.18     1346.51     37.63 o 
  19   3   5     1424.28     1474.04     41.03 o 
  21   3   5        3.30       11.27      4.13 o 
  23   3   5      881.98      905.26     30.38 o 
  25   3   5       63.47       53.82     10.71 o 
  27   3   5      231.89      250.86     14.35 o 
 -30   4   5     2496.85     2510.18     71.05 o 
 -28   4   5      115.99      124.58      5.86 o 
 -26   4   5      713.88      686.19     20.96 o 
 -24   4   5      203.81      178.60      8.38 o 
 -22   4   5     6362.48     5928.49    165.88 o 
 -20   4   5     3907.42     3639.75    128.39 o 
 -18   4   5     2781.83     2511.35     92.65 o 
 -16   4   5     3062.50     2568.19     77.58 o 
 -14   4   5      840.86      712.20     21.96 o 
 -12   4   5      216.26      194.13      8.01 o 
 -10   4   5        1.28        5.20      1.45 o 
  -8   4   5       23.69       39.38      2.23 o 
  -6   4   5       62.08      104.78      2.90 o 
  -4   4   5       19.28        9.79      1.25 o 
  -2   4   5    16572.16    18321.03    387.01 o 
   0   4   5     2465.76     2537.46     39.08 o 
   2   4   5     1187.42     1139.08     16.18 o 
   4   4   5    12221.95    13928.03    266.96 o 
   6   4   5     2523.55     2414.22     43.42 o 
   8   4   5      748.41      736.47     15.44 o 
  10   4   5      265.03      273.02      8.29 o 
  12   4   5       54.65       60.25      4.67 o 
  14   4   5     2985.64     3064.66     83.54 o 
  16   4   5     9721.59    10006.56    320.14 o 
  18   4   5     1421.38     1361.16     39.75 o 
  20   4   5      994.14      983.42     27.44 o 
  22   4   5       13.36       13.34      4.51 o 
  24   4   5       63.26       56.25      8.37 o 
  26   4   5      511.87      534.15     25.40 o 
 -29   5   5      147.24      140.08      5.89 o 
 -27   5   5      645.70      629.29     22.40 o 
 -25   5   5       96.53       87.36      4.98 o 
 -23   5   5      560.11      514.71     18.14 o 
 -21   5   5     3056.73     2831.75    116.84 o 
 -19   5   5     4192.76     3919.84    173.36 o 
 -17   5   5     2756.51     2674.74    100.73 o 
 -15   5   5      445.58      408.02     16.96 o 
 -13   5   5      286.86      270.39     13.05 o 
 -11   5   5      707.63      746.51     25.79 o 
  -9   5   5     5548.68     5690.84    256.09 o 
  -7   5   5     6619.20     6680.20    234.55 o 
  -5   5   5      260.50      279.31      8.85 o 
  -3   5   5        7.67       16.89      1.76 o 
  -1   5   5     2052.00     2091.53     43.27 o 
   1   5   5        7.50       16.63      3.19 o 
   3   5   5       43.38       64.38      1.98 o 
   5   5   5      526.12      484.21     15.40 o 
   7   5   5      206.98      176.30      6.43 o 
   9   5   5      349.39      333.20      9.44 o 
  11   5   5      974.44     1023.93     28.09 o 
  13   5   5      866.29      842.58     24.06 o 
  15   5   5     1567.05     1608.80     44.89 o 
  17   5   5     2423.35     2468.80     68.12 o 
  19   5   5      695.08      773.34     25.61 o 
  21   5   5       32.84       44.18      6.54 o 
  23   5   5      309.94      298.82     12.06 o 
  25   5   5     1287.44     1375.97     44.31 o 
 -26   6   5        9.12       14.55      4.78 o 
 -24   6   5        5.16        8.86      3.53 o 
 -22   6   5      269.68      263.57     23.02 o 
 -20   6   5       24.07       28.73      6.37 o 
 -18   6   5       30.86       38.36      7.05 o 
 -16   6   5       23.19       27.21      6.47 o 
 -14   6   5      802.81      859.30     43.58 o 
 -12   6   5      522.36      521.28     22.81 o 
 -10   6   5      348.63      339.86     15.83 o 
  -8   6   5       61.54       65.94      8.33 o 
  -6   6   5      716.32      726.18     24.74 o 
  -4   6   5     4902.80     5185.44    168.48 o 
  -2   6   5     1015.68      995.26     41.94 o 
   0   6   5      373.87      326.96     11.13 o 
   2   6   5       37.38       23.42      3.17 o 
   4   6   5      372.59      321.32     12.64 o 
   6   6   5      299.67      324.43     10.51 o 
   8   6   5      445.18      405.74     12.75 o 
  10   6   5       18.25       25.22      2.95 o 
  12   6   5      800.88      694.07     23.33 o 
  14   6   5      120.82      118.01      5.97 o 
  16   6   5       13.40       10.02      3.40 o 
  18   6   5      296.04      323.59     13.03 o 
  20   6   5        2.44        1.56      2.41 o 
  22   6   5      732.12      781.47     29.74 o 
 -23   7   5     1788.18     1843.17    134.33 o 
 -21   7   5     1482.21     1423.47     87.46 o 
 -19   7   5     1543.16     1496.70    102.60 o 
 -17   7   5      822.40      744.13     57.10 o 
 -15   7   5      219.28      199.69     14.24 o 
 -13   7   5        1.79        6.64      4.98 o 
 -11   7   5        2.17        4.22      4.41 o 
  -9   7   5      935.99      981.14     45.26 o 
  -7   7   5        4.39        8.41      5.03 o 
  -5   7   5        4.08       12.79      4.60 o 
  -3   7   5       81.40       92.60      7.94 o 
  -1   7   5      189.65      171.68      9.36 o 
   1   7   5     1016.37      974.00     52.81 o 
   3   7   5     1082.48     1073.68     60.84 o 
   5   7   5      273.71      252.06     13.06 o 
   7   7   5      202.66      198.95     11.27 o 
   9   7   5      636.72      554.14     28.66 o 
  11   7   5        3.60        5.05      3.55 o 
  13   7   5      702.89      657.26     50.50 o 
  15   7   5      860.72      840.40     71.27 o 
  17   7   5      712.22      683.71     51.15 o 
  19   7   5       48.45       47.99      4.20 o 
 -20   8   5      297.40      300.23     30.85 o 
 -18   8   5      697.28      719.54     67.26 o 
 -16   8   5      234.87      233.99     20.53 o 
 -14   8   5      442.25      483.28     31.66 o 
 -12   8   5       10.23       11.36      6.00 o 
 -10   8   5       43.09       51.85      6.61 o 
  -8   8   5      573.18      562.82     23.33 o 
  -6   8   5      301.18      297.32     14.90 o 
  -4   8   5     1769.55     1835.97     63.03 o 
  -2   8   5      398.53      422.03     17.72 o 
   0   8   5       69.24       63.50      8.16 o 
   2   8   5       58.96       51.48      5.45 o 
   4   8   5     2179.69     2106.08    111.71 o 
   6   8   5      489.71      480.32     18.97 o 
   8   8   5      697.03      712.53     36.00 o 
  10   8   5       46.27       61.58      8.07 o 
  12   8   5      174.23      186.12     20.19 o 
  14   8   5      499.74      451.79     98.00 o 
  16   8   5      814.26      892.22     55.49 o 
 -13   9   5      124.49      127.35     12.72 o 
 -11   9   5       87.84       73.73      6.44 o 
  -9   9   5       64.35       85.55      6.84 o 
  -7   9   5     1089.00     1069.46     48.11 o 
  -5   9   5        1.78        1.52      2.54 o 
  -3   9   5      113.20      106.15     10.49 o 
  -1   9   5      172.96      181.49     14.66 o 
   1   9   5     1544.83     1589.34     55.05 o 
   3   9   5     2488.93     2173.20    182.70 o 
   5   9   5       85.15       71.36     10.09 o 
   7   9   5       34.23       33.94      5.84 o 
   9   9   5       14.36        7.67      6.91 o 
 -34   0   6      758.18      983.23     31.45 o 
 -32   0   6     1362.51     1493.93     51.41 o 
 -30   0   6     4281.73     4374.12    163.56 o 
 -28   0   6     5587.58     5797.41    229.44 o 
 -26   0   6     2995.13     3018.01    108.80 o 
 -24   0   6      231.12      252.48     14.26 o 
 -22   0   6     2650.29     2637.79     94.94 o 
 -20   0   6     2627.09     2422.53     86.20 o 
 -18   0   6     1801.10     1756.53     58.24 o 
 -16   0   6       90.52       77.61      3.89 o 
 -14   0   6    20935.79    21948.38    709.56 o 
 -12   0   6     7875.90     9242.89    210.64 o 
 -10   0   6     4700.56     4751.67     89.36 o 
  -8   0   6    13760.12    15696.30    373.37 o 
  -6   0   6    15988.40    15945.85    378.82 o 
  -4   0   6    14596.72    14644.15    340.20 o 
  -2   0   6     6208.54     6332.22    125.46 o 
   0   0   6     1909.52     1866.45     64.07 o 
   2   0   6    32733.90    34362.28   1137.15 o 
   4   0   6    62650.95    65270.95   2513.62 o 
   6   0   6    13525.78    13873.23    369.79 o 
   8   0   6     9228.28     9904.47    249.37 o 
  10   0   6      202.97      182.14      4.69 o 
  12   0   6     3994.35     4448.29    118.07 o 
  14   0   6     6066.03     5828.07    182.21 o 
  16   0   6     1464.73     1445.87     47.08 o 
  18   0   6    26786.67    28062.96   1405.88 o 
  20   0   6       12.58        7.06      3.98 o 
  22   0   6     2242.54     2180.81    102.12 o 
  24   0   6       93.37       88.74     10.06 o 
  26   0   6      408.24      353.48     32.68 o 
  28   0   6      352.03      394.70     16.58 o 
 -33   1   6        0.48        0.61      1.85 o 
 -31   1   6       16.04       15.11      3.35 o 
 -29   1   6       66.99       86.51      6.63 o 
 -27   1   6      728.39      778.84     21.51 o 
 -25   1   6       51.97       47.67      4.74 o 
 -23   1   6      715.04      709.01     19.44 o 
 -21   1   6     1999.31     1824.26     46.34 o 
 -19   1   6     2117.22     1894.39     48.45 o 
 -17   1   6     2973.97     2621.84     43.59 o 
 -15   1   6     5191.50     5418.45     88.09 o 
 -13   1   6      327.21      230.86      3.79 o 
 -11   1   6      440.37      481.46     10.19 o 
  -9   1   6     8336.10     8912.34    137.88 o 
  -7   1   6     2637.11     2545.13     31.56 o 
  -5   1   6     1791.50     1783.45     21.22 o 
  -3   1   6     7961.40     8385.00    119.16 o 
  -1   1   6       37.18       28.19      0.79 o 
   1   1   6        7.50       20.81      0.96 o 
   3   1   6     3046.31     3435.57     65.06 o 
   5   1   6     3689.39     4602.97     89.46 o 
   7   1   6      748.81      773.58     11.26 o 
   9   1   6      196.72      250.83      4.32 o 
  11   1   6      263.51      263.87      4.58 o 
  13   1   6      270.48      253.03      5.37 o 
  15   1   6      214.67      188.11      5.63 o 
  17   1   6     5107.23     4975.67    140.99 o 
  19   1   6       76.55      102.66      7.28 o 
  21   1   6      834.51      811.19     26.61 o 
  23   1   6       15.96       17.77      4.02 o 
  25   1   6     1061.93     1055.73     34.99 o 
  27   1   6     1156.84     1216.95     34.13 o 
 -32   2   6      414.62      437.08     11.07 o 
 -30   2   6      221.82      224.22      7.97 o 
 -28   2   6      428.34      434.88     13.56 o 
 -26   2   6       67.10       64.30      5.45 o 
 -24   2   6     1308.07     1275.15     33.88 o 
 -22   2   6     1726.91     1637.62     44.28 o 
 -20   2   6     1306.67     1256.47     29.26 o 
 -18   2   6     2298.86     2297.98     42.53 o 
 -16   2   6     2382.04     2440.14     41.98 o 
 -14   2   6      260.97      324.87      5.77 o 
 -12   2   6     1074.61     1239.61     18.24 o 
 -10   2   6      102.48      124.08      2.59 o 
  -8   2   6      126.04      210.08      3.66 o 
  -6   2   6     1455.04     1245.85     17.69 o 
  -4   2   6     3403.29     3472.50     58.68 o 
  -2   2   6      111.90      111.83      1.84 o 
   0   2   6        9.67        5.04      0.65 o 
   2   2   6       47.60      116.67      3.97 o 
   4   2   6    35299.68    37941.68    815.04 o 
   6   2   6     1123.18      989.56     21.23 o 
   8   2   6      492.21      534.15      8.59 o 
  10   2   6      752.13      770.59     12.56 o 
  12   2   6     1104.22     1044.78     26.36 o 
  14   2   6        7.44       10.47      3.27 o 
  16   2   6     4956.88     4921.84    142.65 o 
  18   2   6     4560.06     4656.53    133.65 o 
  20   2   6        2.94        9.60      4.02 o 
  22   2   6      125.28      132.37     11.33 o 
  24   2   6        0.67        0.99      2.79 o 
  26   2   6        2.51        2.34      2.60 o 
  28   2   6      176.37      189.45      9.68 o 
 -31   3   6      138.02      134.69      5.16 o 
 -29   3   6      109.15      142.51      5.97 o 
 -27   3   6      997.28     1005.34     25.41 o 
 -25   3   6      309.43      299.24     11.39 o 
 -23   3   6       54.33       47.96      3.67 o 
 -21   3   6     1174.50     1047.82     23.00 o 
 -19   3   6     5187.16     4801.47    109.93 o 
 -17   3   6     7832.10     7473.82    177.85 o 
 -15   3   6    12590.35    13120.21    302.20 o 
 -13   3   6     2114.68     1940.66     31.46 o 
 -11   3   6     1232.78     1080.13     16.44 o 
  -9   3   6    10560.13    11131.65    195.12 o 
  -7   3   6     1820.19     1504.34     27.50 o 
  -5   3   6     5077.20     4674.30    108.94 o 
  -3   3   6    11547.07    12509.13    230.80 o 
  -1   3   6      867.50      865.02     12.80 o 
   1   3   6     2806.07     2794.26     42.52 o 
   3   3   6      450.42      490.84      9.11 o 
   5   3   6     2028.84     2008.83     52.89 o 
   7   3   6      655.03      664.55     16.17 o 
   9   3   6      158.50      175.57     21.45 o 
  11   3   6     1162.25     1095.58     28.61 o 
  13   3   6     3009.06     3056.35     81.92 o 
  15   3   6     2233.72     2262.28     60.76 o 
  17   3   6     8607.46     8877.11    279.45 o 
  19   3   6     2197.25     2231.43     62.09 o 
  21   3   6      397.64      398.31     16.37 o 
  23   3   6      136.33      146.66      8.56 o 
  25   3   6     1943.04     1934.91     59.47 o 
  27   3   6     1885.85     2075.78     68.72 o 
 -30   4   6     1837.80     1823.61     50.46 o 
 -28   4   6      544.04      573.38     18.71 o 
 -26   4   6     1190.25     1153.34     32.83 o 
 -24   4   6      695.36      685.01     22.03 o 
 -22   4   6        8.45        4.24      2.20 o 
 -20   4   6       30.80       22.00      2.76 o 
 -18   4   6       16.10       12.89      3.46 o 
 -16   4   6      384.35      379.84     10.40 o 
 -14   4   6       83.48       89.50      4.00 o 
 -12   4   6     1018.74     1026.66     34.84 o 
 -10   4   6      588.07      641.64     20.18 o 
  -8   4   6      782.22      711.76     13.73 o 
  -6   4   6     1533.99     1272.54     24.63 o 
  -4   4   6    13951.74    14595.72    296.09 o 
  -2   4   6     2718.55     2801.01     43.34 o 
   0   4   6      316.32      292.43      5.27 o 
   2   4   6     1885.29     1912.31     36.38 o 
   4   4   6     1491.44     1316.20     31.27 o 
   6   4   6     1471.28     1372.16     31.05 o 
   8   4   6     4031.25     3776.74    109.56 o 
  10   4   6      690.29      660.90     17.86 o 
  12   4   6     1650.82     1493.79     39.15 o 
  14   4   6     1213.64     1183.85     33.57 o 
  16   4   6      951.04      950.27     28.11 o 
  18   4   6      552.84      520.89     17.17 o 
  20   4   6       40.10       42.33      4.96 o 
  22   4   6       13.62       13.07      3.59 o 
  24   4   6       38.22       27.91      5.62 o 
  26   4   6      203.33      215.29     10.21 o 
 -29   5   6        0.18        1.18      4.52 o 
 -27   5   6       39.42       47.32      4.59 o 
 -25   5   6       68.24       70.53      4.44 o 
 -23   5   6      178.22      169.73     10.14 o 
 -21   5   6        2.94       14.08      7.26 o 
 -19   5   6      185.91      165.91     10.51 o 
 -17   5   6      202.79      170.59     10.49 o 
 -15   5   6     2095.09     2080.41     72.23 o 
 -13   5   6      162.52      161.12     10.88 o 
 -11   5   6      457.95      381.67     13.89 o 
  -9   5   6       11.70       19.59      2.89 o 
  -7   5   6        3.31       13.14      8.98 o 
  -5   5   6      958.16     1014.50     30.06 o 
  -3   5   6     4637.60     4485.91    132.66 o 
  -1   5   6      166.86      174.15      4.88 o 
   1   5   6      383.95      372.45      8.18 o 
   3   5   6     1594.95     1639.37     46.51 o 
   5   5   6       78.56       62.85      3.37 o 
   7   5   6       97.48       70.82      3.79 o 
   9   5   6     1240.22     1101.89     35.95 o 
  11   5   6     6187.74     5785.95    183.10 o 
  13   5   6      265.79      265.84     10.25 o 
  15   5   6      783.84      812.35     24.65 o 
  17   5   6      839.50      862.01     25.96 o 
  19   5   6      121.96      118.48      6.20 o 
  21   5   6       25.20       30.72      4.70 o 
  23   5   6      147.91      159.88      7.05 o 
 -26   6   6      226.88      215.15     17.30 o 
 -24   6   6      150.47      151.64     16.18 o 
 -22   6   6      577.78      533.82     32.96 o 
 -20   6   6      534.18      532.93     22.78 o 
 -18   6   6      569.32      554.45     30.02 o 
 -16   6   6      114.25      106.46      9.26 o 
 -14   6   6      684.46      655.12     35.37 o 
 -12   6   6      486.75      515.52     23.45 o 
 -10   6   6      175.37      190.71     11.60 o 
  -8   6   6     1781.18     1768.11     59.65 o 
  -6   6   6     6404.22     6067.79    204.55 o 
  -4   6   6     7100.06     7008.96    237.10 o 
  -2   6   6     2732.46     2577.53     89.82 o 
   0   6   6      119.75       95.74      4.61 o 
   2   6   6      525.29      494.16     19.89 o 
   4   6   6     2262.36     2153.45     65.14 o 
   6   6   6     2342.20     2197.47     59.05 o 
   8   6   6     1407.70     1307.66     33.48 o 
  10   6   6      659.51      663.84     27.45 o 
  12   6   6       69.01       45.65      4.22 o 
  14   6   6      148.53      166.72      7.07 o 
  16   6   6      101.62      109.83      7.33 o 
  18   6   6      221.81      212.82      9.94 o 
  20   6   6      334.44      360.81     18.42 o 
  22   6   6       12.52        8.85      4.90 o 
 -23   7   6        0.13       -0.72      3.02 o 
 -21   7   6       24.45       21.61      8.43 o 
 -19   7   6     2893.86     2983.82    194.86 o 
 -17   7   6      351.27      373.95     28.98 o 
 -15   7   6      841.31      863.39     56.39 o 
 -13   7   6       29.90       32.59      8.10 o 
 -11   7   6       55.52       76.47      7.70 o 
  -9   7   6      315.81      368.17     16.88 o 
  -7   7   6     2595.03     2672.28     87.32 o 
  -5   7   6      330.31      363.28     17.00 o 
  -3   7   6      144.09      109.49      8.99 o 
  -1   7   6      300.56      288.97     16.59 o 
   1   7   6      286.26      257.43     20.08 o 
   3   7   6       18.18       21.98      6.52 o 
   5   7   6      122.86      127.88      8.42 o 
   7   7   6      247.00      275.64     12.41 o 
   9   7   6      762.86      649.48     24.97 o 
  11   7   6       29.51       27.99      3.48 o 
  13   7   6       29.70       27.03      4.39 o 
  15   7   6      852.74      833.17     51.28 o 
  17   7   6      484.15      503.10     35.82 o 
 -20   8   6        2.15        1.02      3.00 o 
 -18   8   6       43.84       42.41      7.25 o 
 -16   8   6       56.48       63.95     10.86 o 
 -14   8   6      452.48      485.78     30.15 o 
 -12   8   6      208.85      218.34     13.49 o 
 -10   8   6      218.14      256.77     12.78 o 
  -8   8   6      187.21      210.21     14.29 o 
  -6   8   6        0.52        2.12      3.67 o 
  -4   8   6       77.11       67.01      8.45 o 
  -2   8   6     1441.36     1438.73     64.51 o 
   0   8   6      410.52      436.83     30.41 o 
   2   8   6        0.13        0.89      3.66 o 
   4   8   6      376.45      372.00     24.36 o 
   6   8   6        9.93        9.91      3.59 o 
   8   8   6      126.64      140.94      8.49 o 
  10   8   6        5.49        9.41      6.30 o 
  12   8   6       40.53       59.21      9.87 o 
  14   8   6      106.42      126.92     12.52 o 
 -13   9   6      196.53      202.82     11.22 o 
 -11   9   6       81.77       78.64      6.54 o 
  -9   9   6      291.03      302.21     14.14 o 
  -7   9   6      104.24      104.15      8.91 o 
  -5   9   6      264.13      242.01     35.64 o 
  -3   9   6      421.78      419.12     39.55 o 
  -1   9   6      166.86      198.55     13.50 o 
   1   9   6      545.26      564.51     24.90 o 
   3   9   6      855.47      784.51     73.43 o 
   5   9   6       35.32       42.15      6.49 o 
   7   9   6        0.45        1.29      2.81 o 
 -33   1   7      338.98      386.60     10.35 o 
 -31   1   7      376.43      440.13     12.40 o 
 -29   1   7     2212.15     2392.34     60.74 o 
 -27   1   7     4267.57     4523.23    120.55 o 
 -25   1   7      574.63      571.77     17.23 o 
 -23   1   7     4521.31     4630.16    124.10 o 
 -21   1   7    12498.60    13216.26    409.23 o 
 -19   1   7     5805.34     5762.87    153.80 o 
 -17   1   7     3412.21     3075.56     63.77 o 
 -15   1   7    11182.53    12184.80    260.77 o 
 -13   1   7     8528.35     8673.73    146.24 o 
 -11   1   7      816.76      887.85     11.50 o 
  -9   1   7     8962.20    10096.94    162.46 o 
  -7   1   7     2100.20     2175.80     26.16 o 
  -5   1   7     5476.73     6048.88     81.91 o 
  -3   1   7      196.51      235.32      3.26 o 
  -1   1   7       61.18       70.66      2.24 o 
   1   1   7      279.96      187.83      4.11 o 
   3   1   7      988.10     1224.37     23.99 o 
   5   1   7    11322.29    12697.31    237.26 o 
   7   1   7     5962.27     6344.44    121.39 o 
   9   1   7      485.01      485.52      7.41 o 
  11   1   7       26.30       18.00      1.63 o 
  13   1   7     3352.11     3211.80     70.94 o 
  15   1   7     1908.65     1844.29     43.77 o 
  17   1   7    14647.86    15478.28    530.75 o 
  19   1   7      268.28      291.66     13.03 o 
  21   1   7      801.10      796.58     25.07 o 
  23   1   7      219.48      224.60     10.25 o 
  25   1   7      772.31      818.13     28.94 o 
  27   1   7      724.02      751.55     33.14 o 
 -32   2   7      347.93      368.96     10.29 o 
 -30   2   7     1020.38     1070.85     27.52 o 
 -28   2   7      992.34     1034.74     26.60 o 
 -26   2   7     1279.70     1315.05     35.17 o 
 -24   2   7     1334.41     1340.88     36.98 o 
 -22   2   7     1866.81     1814.77     47.00 o 
 -20   2   7      228.65      256.17      9.20 o 
 -18   2   7      555.70      563.24     13.20 o 
 -16   2   7     3375.71     3268.79     65.69 o 
 -14   2   7     6989.29     7020.71    122.11 o 
 -12   2   7     5329.18     6111.89    106.08 o 
 -10   2   7      166.03      169.40      3.20 o 
  -8   2   7     1156.49     1051.69     17.97 o 
  -6   2   7     8518.69     8084.98    129.35 o 
  -4   2   7    21648.33    22137.44    407.69 o 
  -2   2   7     3625.85     3396.13     51.22 o 
   0   2   7      299.23      265.08      6.22 o 
   2   2   7    14586.96    15455.40    285.72 o 
   4   2   7     9250.35     8862.85    159.64 o 
   6   2   7     6218.57     6426.71    126.31 o 
   8   2   7     3343.91     3025.78     67.02 o 
  10   2   7      531.25      492.34     12.54 o 
  12   2   7     4407.27     4544.76    126.15 o 
  14   2   7      794.27      754.69     22.99 o 
  16   2   7     2048.64     2100.51     57.91 o 
  18   2   7      549.96      508.08     15.75 o 
  20   2   7      707.68      774.89     25.52 o 
  22   2   7      842.63      905.00     29.82 o 
  24   2   7      156.09      157.70      8.16 o 
  26   2   7      193.78      193.13      7.73 o 
 -31   3   7        0.05        1.77      2.15 o 
 -29   3   7       50.98       53.15      5.51 o 
 -27   3   7       86.63       80.46      5.42 o 
 -25   3   7      348.55      334.87     11.34 o 
 -23   3   7      265.31      266.67      9.37 o 
 -21   3   7        3.26        6.30      2.25 o 
 -19   3   7      137.98      152.70      6.32 o 
 -17   3   7       76.75       70.91      3.72 o 
 -15   3   7      505.47      486.01     11.65 o 
 -13   3   7       87.27      107.10      3.13 o 
 -11   3   7     3198.90     3341.77     56.26 o 
  -9   3   7       30.14       17.51      1.61 o 
  -7   3   7       12.83       14.48      1.04 o 
  -5   3   7       10.82       26.22      1.67 o 
  -3   3   7     6177.06     6812.38    117.50 o 
  -1   3   7      269.59      306.32      5.15 o 
   1   3   7      223.89      282.07      4.92 o 
   3   3   7      670.92      687.57     11.96 o 
   5   3   7     2364.58     2372.58     54.70 o 
   7   3   7      465.61      415.44     12.98 o 
   9   3   7       89.33       70.17      4.99 o 
  11   3   7     4264.20     4078.93    113.72 o 
  13   3   7      988.64     1003.07     27.51 o 
  15   3   7      120.02      116.14      7.53 o 
  17   3   7      450.63      523.75     36.93 o 
  19   3   7        2.60        3.20      2.47 o 
  21   3   7        6.66        5.98      3.57 o 
  23   3   7      417.52      429.34     15.50 o 
  25   3   7      120.58      107.02      5.74 o 
 -30   4   7       36.77       30.15      4.26 o 
 -28   4   7      125.48      127.93      7.59 o 
 -26   4   7       76.10       75.93      4.80 o 
 -24   4   7      143.21      122.68      5.29 o 
 -22   4   7      610.03      608.92     13.92 o 
 -20   4   7      853.44      827.06     20.59 o 
 -18   4   7        3.80        4.61      2.04 o 
 -16   4   7     3457.39     3232.74    105.41 o 
 -14   4   7      162.87      146.44      6.37 o 
 -12   4   7       40.68       54.46      4.09 o 
 -10   4   7       21.40       21.75      2.82 o 
  -8   4   7     1991.12     1866.71     43.05 o 
  -6   4   7    10124.76    10229.43    301.67 o 
  -4   4   7     6511.13     6413.96    140.20 o 
  -2   4   7     4815.28     4927.99    107.44 o 
   0   4   7       51.67       52.93      2.61 o 
   2   4   7      116.24      117.24      4.18 o 
   4   4   7     2660.09     2414.36     58.68 o 
   6   4   7     1821.12     1571.77     44.36 o 
   8   4   7      141.74      118.77      6.34 o 
  10   4   7      187.66      171.62      7.22 o 
  12   4   7     1499.11     1387.17     37.49 o 
  14   4   7       28.27       38.52      5.22 o 
  16   4   7      169.57      174.30      8.04 o 
  18   4   7        0.04        2.97      3.32 o 
  20   4   7       17.93       23.41      3.48 o 
  22   4   7       29.58       38.03      3.34 o 
  24   4   7       80.73       88.52      8.49 o 
 -29   5   7     1562.34     1688.20     66.68 o 
 -27   5   7      197.59      202.06     13.83 o 
 -25   5   7      103.00      123.43      8.04 o 
 -23   5   7      214.31      186.45      9.77 o 
 -21   5   7        3.43       11.06      4.36 o 
 -19   5   7     3603.53     3658.53    134.93 o 
 -17   5   7     1487.78     1553.20     54.34 o 
 -15   5   7     8601.20     8345.08    437.60 o 
 -13   5   7      778.88      773.13     32.66 o 
 -11   5   7       38.96       44.95      3.92 o 
  -9   5   7       40.24       47.62      3.83 o 
  -7   5   7     1698.40     1451.47     60.35 o 
  -5   5   7     2726.85     2349.10     95.44 o 
  -3   5   7     1095.15     1052.90     33.38 o 
  -1   5   7      485.57      456.61     13.77 o 
   1   5   7      178.88      189.96      6.22 o 
   3   5   7        2.07        2.58      1.94 o 
   5   5   7      754.14      651.19     30.02 o 
   7   5   7     2345.20     2344.78     77.69 o 
   9   5   7     2039.41     1753.23     57.36 o 
  11   5   7      390.55      383.11     13.31 o 
  13   5   7       18.31       30.59      4.51 o 
  15   5   7     1857.72     1920.16     53.81 o 
  17   5   7     1872.98     1973.49     54.14 o 
  19   5   7     2298.97     2484.85     86.05 o 
  21   5   7      792.02      756.64     31.14 o 
  23   5   7      343.26      359.00     15.21 o 
 -26   6   7       50.80       53.08      7.62 o 
 -24   6   7       16.03       24.71      4.72 o 
 -22   6   7     1416.15     1431.12     57.49 o 
 -20   6   7      793.65      844.41     38.13 o 
 -18   6   7       19.79       26.26      7.32 o 
 -16   6   7       40.46       29.32      6.72 o 
 -14   6   7      123.45      114.24     22.93 o 
 -12   6   7      285.82      299.59     15.45 o 
 -10   6   7      141.33      145.98      9.13 o 
  -8   6   7       82.43       80.13      8.89 o 
  -6   6   7      980.17      911.83     33.85 o 
  -4   6   7      158.34      125.96      8.59 o 
  -2   6   7       14.73       23.50      3.28 o 
   0   6   7       65.99       59.65      4.77 o 
   2   6   7      524.42      456.06     19.06 o 
   4   6   7      971.05      970.24     30.60 o 
   6   6   7      411.42      388.40     15.07 o 
   8   6   7      156.89      136.62      7.28 o 
  10   6   7       56.70       44.19      3.94 o 
  12   6   7       25.24       29.94      4.08 o 
  14   6   7      361.43      376.46     14.84 o 
  16   6   7       32.89       40.00      3.60 o 
  18   6   7        2.52        1.84      2.89 o 
  20   6   7      477.79      540.36     27.86 o 
 -23   7   7        4.56        5.27      3.31 o 
 -21   7   7       43.50       33.64      6.82 o 
 -19   7   7      278.66      267.99     19.46 o 
 -17   7   7      249.93      281.00     25.26 o 
 -15   7   7     1746.96     1740.32    101.58 o 
 -13   7   7     1532.16     1548.54     74.50 o 
 -11   7   7      908.33      938.56     50.82 o 
  -9   7   7      236.20      261.95     13.87 o 
  -7   7   7      309.75      233.93     43.29 o 
  -5   7   7      613.45      546.67     20.76 o 
  -3   7   7     2348.75     2353.40     86.07 o 
  -1   7   7     2617.09     2425.00    163.14 o 
   1   7   7     1131.45     1025.35     76.75 o 
   3   7   7      145.70      151.03      9.59 o 
   5   7   7      226.08      242.24     12.31 o 
   7   7   7       67.90       68.83      6.45 o 
   9   7   7        8.56        4.70      3.36 o 
  11   7   7     1927.25     1855.83     62.93 o 
  13   7   7      237.00      254.38     13.07 o 
  15   7   7      263.53      267.93     18.79 o 
  17   7   7      472.30      483.37     52.15 o 
 -18   8   7       55.47       47.55      5.95 o 
 -16   8   7      139.73      126.03     22.50 o 
 -14   8   7       21.88       14.42      4.80 o 
 -12   8   7      129.13      137.01     12.94 o 
 -10   8   7      513.70      539.88     20.70 o 
  -8   8   7      348.95      385.52     17.19 o 
  -6   8   7     2823.66     2988.96     94.23 o 
  -4   8   7     1880.52     1912.18     97.61 o 
  -2   8   7     1157.13     1164.96     82.61 o 
   0   8   7       13.78       19.30      6.57 o 
   2   8   7      108.08      120.21     13.17 o 
   4   8   7      946.99      979.41     79.57 o 
   6   8   7     1119.09     1045.42     45.24 o 
   8   8   7      137.31      145.13      8.21 o 
  10   8   7      489.17      453.55     21.98 o 
  12   8   7       10.18        5.77      5.39 o 
 -11   9   7      285.27      347.42     16.11 o 
  -9   9   7      193.94      216.11     10.84 o 
  -7   9   7       21.14       28.85      6.98 o 
  -5   9   7       31.85       28.09      6.18 o 
  -3   9   7     2336.47     2532.21    117.47 o 
  -1   9   7     1392.82     1523.42     60.61 o 
   1   9   7      450.76      455.24     19.64 o 
 -34   0   8      114.16      176.67      8.68 o 
 -32   0   8      177.97      203.63     10.87 o 
 -30   0   8      548.40      575.67     22.36 o 
 -28   0   8       75.73       67.56      8.67 o 
 -26   0   8      391.26      420.25     18.79 o 
 -24   0   8     5685.77     6063.41    242.01 o 
 -22   0   8     4787.36     4995.91    190.68 o 
 -20   0   8     6463.80     6824.35    267.26 o 
 -18   0   8    16327.15    19419.30    903.88 o 
 -16   0   8    10725.60    11772.91    487.41 o 
 -14   0   8     9006.09     8965.45    244.09 o 
 -12   0   8     1954.37     1929.72     39.53 o 
 -10   0   8     2125.79     2315.83     46.99 o 
  -8   0   8    14311.41    15526.07    373.59 o 
  -6   0   8    14678.39    15349.96    368.62 o 
  -4   0   8    13744.71    13684.80    318.75 o 
  -2   0   8      974.58      698.55     20.40 o 
   0   0   8     4332.78     4309.13    264.17 o 
   2   0   8     5625.05     6433.90    227.92 o 
   4   0   8     4146.84     5079.82    204.66 o 
   6   0   8     1732.11     1595.41     44.92 o 
   8   0   8     1315.82     1305.91     33.89 o 
  10   0   8      205.64      250.12      8.70 o 
  12   0   8      650.84      651.22     18.65 o 
  14   0   8      165.69      138.46      6.24 o 
  16   0   8     3926.90     3689.67    129.83 o 
  18   0   8    10037.22     9912.98    476.04 o 
  20   0   8     2691.71     2535.67    141.28 o 
  22   0   8      760.07      773.68     62.13 o 
  24   0   8      216.47      215.39     14.46 o 
  26   0   8      368.32      405.35     23.84 o 
 -33   1   8       72.60       71.74      4.41 o 
 -31   1   8      196.61      227.22      8.26 o 
 -29   1   8     1199.24     1258.06     31.74 o 
 -27   1   8     1099.90     1189.65     30.90 o 
 -25   1   8       65.96       65.13      6.17 o 
 -23   1   8     3051.26     3237.36     84.67 o 
 -21   1   8     3636.42     3697.68     96.55 o 
 -19   1   8     2667.56     2653.04     68.14 o 
 -17   1   8      228.64      208.15      6.45 o 
 -15   1   8     2862.38     2806.46     54.57 o 
 -13   1   8     1752.85     1771.16     28.01 o 
 -11   1   8      500.35      592.15      8.51 o 
  -9   1   8        6.74        2.73      0.82 o 
  -7   1   8      657.20      740.69      9.89 o 
  -5   1   8      609.41      538.58      6.85 o 
  -3   1   8       51.48       62.57      1.54 o 
  -1   1   8      182.16      159.15      3.36 o 
   1   1   8       68.50       68.31      1.89 o 
   3   1   8      855.53      942.49     14.77 o 
   5   1   8     5239.18     5611.28    105.81 o 
   7   1   8     3959.36     3848.04     79.16 o 
   9   1   8     1217.53     1112.85     19.21 o 
  11   1   8     2724.45     2528.47     54.89 o 
  13   1   8      893.16      891.29     22.13 o 
  15   1   8     3035.27     2774.55     68.45 o 
  17   1   8      373.55      400.47     13.32 o 
  19   1   8      395.55      410.94     14.90 o 
  21   1   8      328.83      315.04     13.06 o 
  23   1   8        7.98        9.74      3.93 o 
  25   1   8      194.98      197.00      9.77 o 
 -32   2   8       73.92       82.22      4.31 o 
 -30   2   8       31.39       41.18      4.32 o 
 -28   2   8       22.79       22.91      3.77 o 
 -26   2   8        1.25        3.34      3.08 o 
 -24   2   8     1427.40     1493.88     39.29 o 
 -22   2   8     2324.66     2390.59     62.32 o 
 -20   2   8     3937.09     4123.29    109.43 o 
 -18   2   8     4998.68     5135.60    125.27 o 
 -16   2   8     2842.51     2772.73     57.90 o 
 -14   2   8      134.40      158.33      4.00 o 
 -12   2   8      301.80      282.18      5.12 o 
 -10   2   8       71.32       65.57      1.95 o 
  -8   2   8     5362.79     5511.47     83.09 o 
  -6   2   8     4859.44     4896.41     87.46 o 
  -4   2   8     2051.28     1896.00     29.69 o 
  -2   2   8      305.63      317.03      5.73 o 
   0   2   8      562.85      530.35      9.05 o 
   2   2   8      953.58      850.06     20.53 o 
   4   2   8     4257.20     4573.56     88.84 o 
   6   2   8      800.41      828.67     24.91 o 
   8   2   8       60.72       36.50      3.51 o 
  10   2   8      112.14      118.41      5.96 o 
  12   2   8     1352.64     1376.68     35.92 o 
  14   2   8        7.03        7.98      3.87 o 
  16   2   8     2174.88     2181.92     60.23 o 
  18   2   8     1628.21     1518.79     41.41 o 
  20   2   8      625.02      634.71     22.63 o 
  22   2   8      280.73      286.21     12.27 o 
  24   2   8        4.82        3.38      2.96 o 
  26   2   8      135.38      116.39     23.70 o 
 -31   3   8      252.15      285.60      7.72 o 
 -29   3   8     5187.04     5313.86    139.11 o 
 -27   3   8     3282.75     3261.84     84.73 o 
 -25   3   8     1769.23     1808.32     46.81 o 
 -23   3   8     1660.45     1589.31     43.56 o 
 -21   3   8     1548.81     1576.79     37.43 o 
 -19   3   8     5038.46     5018.94    115.92 o 
 -17   3   8     1992.31     1909.25     40.66 o 
 -15   3   8     3420.29     3285.62     70.24 o 
 -13   3   8     3284.73     3275.60     64.06 o 
 -11   3   8       28.20       23.69      1.95 o 
  -9   3   8      305.03      309.82     11.12 o 
  -7   3   8       48.55       63.16      2.75 o 
  -5   3   8     3871.38     4157.23     81.57 o 
  -3   3   8    11104.94    11662.39    247.25 o 
  -1   3   8      663.77      689.11     15.88 o 
   1   3   8      399.55      427.55     10.48 o 
   3   3   8     1919.94     1939.23     42.80 o 
   5   3   8     4548.92     4209.10    118.23 o 
   7   3   8     5487.92     4986.68    189.13 o 
   9   3   8     5663.48     5196.15    183.31 o 
  11   3   8     3231.49     2911.93     79.32 o 
  13   3   8      130.61      150.93      7.16 o 
  15   3   8     2357.87     2374.84     65.52 o 
  17   3   8     2046.52     2211.62     61.83 o 
  19   3   8     3330.69     3600.43    103.01 o 
  21   3   8     1291.10     1383.99     43.42 o 
  23   3   8       38.09       37.79      4.32 o 
  25   3   8        0.07        1.22      3.10 o 
 -30   4   8       19.71       26.03      4.02 o 
 -28   4   8      132.39      147.26      6.91 o 
 -26   4   8        0.88        1.48      1.84 o 
 -24   4   8        6.31        5.24      2.61 o 
 -22   4   8      181.90      187.35      7.22 o 
 -20   4   8      821.79      791.22     21.60 o 
 -18   4   8        1.93        5.11      2.78 o 
 -16   4   8     2886.39     2854.44     84.26 o 
 -14   4   8     2224.76     2042.35     73.71 o 
 -12   4   8     3329.37     3266.28    115.95 o 
 -10   4   8       94.94       66.54      4.08 o 
  -8   4   8      203.60      193.80      7.21 o 
  -6   4   8      566.44      438.36     12.33 o 
  -4   4   8     1367.91     1263.20     46.07 o 
  -2   4   8     5239.03     4851.59    129.99 o 
   0   4   8      150.34      156.52      5.26 o 
   2   4   8     1281.81     1151.19     32.16 o 
   4   4   8     8024.53     7925.46    241.29 o 
   6   4   8     1430.44     1304.28     37.28 o 
   8   4   8      104.36       80.39      5.75 o 
  10   4   8      733.62      676.15     21.85 o 
  12   4   8      307.86      340.32     12.48 o 
  14   4   8       98.83      102.72      6.27 o 
  16   4   8      104.87       90.87      6.01 o 
  18   4   8       50.15       60.45      5.87 o 
  20   4   8     1796.98     2045.19     55.22 o 
  22   4   8      936.35      976.96     30.47 o 
 -29   5   8      920.98     1000.39     39.53 o 
 -27   5   8      158.32      157.40     17.66 o 
 -25   5   8      184.86      183.13      9.68 o 
 -23   5   8        6.91        7.54      4.67 o 
 -21   5   8       50.51       39.21      7.10 o 
 -19   5   8       30.81       24.67      6.37 o 
 -17   5   8       41.65       57.26      5.40 o 
 -15   5   8        1.41        2.60      2.85 o 
 -13   5   8      179.47      156.96     11.54 o 
 -11   5   8     1906.49     1855.58     91.14 o 
  -9   5   8     1188.45     1144.77     41.21 o 
  -7   5   8        4.23        8.44      2.52 o 
  -5   5   8      842.08      755.11     36.21 o 
  -3   5   8     1513.10     1352.06     49.87 o 
  -1   5   8     1825.97     1667.75     64.15 o 
   1   5   8      415.81      422.09     12.06 o 
   3   5   8      167.73      146.75      7.19 o 
   5   5   8      882.16      795.18     25.24 o 
   7   5   8        0.88        5.66      3.88 o 
   9   5   8      720.07      622.60     19.10 o 
  11   5   8      328.17      295.92     10.42 o 
  13   5   8      142.90      133.00      7.43 o 
  15   5   8       29.38       35.60      4.63 o 
  17   5   8       72.47       74.94      5.01 o 
  19   5   8      308.04      347.53     10.77 o 
  21   5   8      524.36      563.97     18.93 o 
 -26   6   8      247.48      238.80     18.30 o 
 -24   6   8      103.28      110.65     11.26 o 
 -22   6   8       52.27       53.12      7.90 o 
 -20   6   8      149.55      152.29     11.23 o 
 -18   6   8       59.29       71.21     13.13 o 
 -16   6   8     1714.40     1739.82     62.65 o 
 -14   6   8     1554.25     1504.39     55.49 o 
 -12   6   8       76.24       68.11      8.08 o 
 -10   6   8      843.51      775.75     28.31 o 
  -8   6   8      414.79      402.42     19.32 o 
  -6   6   8     4809.04     4662.99    202.49 o 
  -4   6   8       25.02       31.38      5.92 o 
  -2   6   8    16021.47    14916.67    902.66 o 
   0   6   8      601.65      538.93     27.11 o 
   2   6   8       56.11       48.45      4.55 o 
   4   6   8      309.88      328.52     12.52 o 
   6   6   8      917.55      890.73     28.23 o 
   8   6   8        2.65        3.22      3.04 o 
  10   6   8      302.02      281.42     11.08 o 
  12   6   8       69.62       65.19      5.17 o 
  14   6   8      167.24      158.87      7.20 o 
  16   6   8      111.75      127.83      5.86 o 
  18   6   8      311.66      334.12     15.79 o 
 -23   7   8      350.45      346.31     13.90 o 
 -21   7   8       11.48        9.79      4.22 o 
 -19   7   8      172.10      206.09     13.93 o 
 -17   7   8      829.20      855.10     36.35 o 
 -15   7   8     1023.71     1034.40     47.80 o 
 -13   7   8      299.07      300.71     15.36 o 
 -11   7   8      348.07      383.05     17.22 o 
  -9   7   8      131.04      145.47      9.28 o 
  -7   7   8       24.35       29.14      5.73 o 
  -5   7   8      512.61      508.63     23.22 o 
  -3   7   8      906.69      933.67     50.60 o 
  -1   7   8      320.37      324.10     26.64 o 
   1   7   8      298.71      249.91     18.08 o 
   3   7   8        9.32       17.11      4.41 o 
   5   7   8      561.23      499.25     27.02 o 
   7   7   8     1651.70     1662.75     69.97 o 
   9   7   8      741.60      765.20     29.85 o 
  11   7   8      107.77      103.97      8.50 o 
  13   7   8        0.14        0.73      1.71 o 
  15   7   8      292.76      322.65     13.74 o 
 -18   8   8        7.69        9.81      4.19 o 
 -16   8   8      168.53      145.91     10.94 o 
 -14   8   8        0.61        1.79      3.54 o 
 -12   8   8      184.39      200.24     11.41 o 
 -10   8   8       28.80       28.94      6.76 o 
  -8   8   8       61.35       53.36      8.10 o 
  -6   8   8      503.16      522.54     22.95 o 
  -4   8   8      306.85      292.02     16.10 o 
  -2   8   8     1187.94     1095.38     75.19 o 
   0   8   8      840.25      918.98     51.47 o 
   2   8   8       92.17       73.51      5.37 o 
   4   8   8      110.79       99.61     13.28 o 
   6   8   8        1.11        0.56      2.86 o 
   8   8   8       14.96       23.60      8.43 o 
  10   8   8      434.24      425.39     25.66 o 
  -7   9   8        1.58        3.09      2.69 o 
  -5   9   8      203.84      196.60     12.00 o 
  -3   9   8       85.77       86.41      7.93 o 
  -1   9   8       62.20       56.85      7.89 o 
   1   9   8      116.32       72.19      5.77 o 
 -33   1   9      328.69      383.31      9.74 o 
 -31   1   9      222.62      232.32      8.14 o 
 -29   1   9     1749.35     1868.76     47.64 o 
 -27   1   9     1106.74     1138.89     29.41 o 
 -25   1   9     1458.42     1530.11     39.17 o 
 -23   1   9       27.26       33.53      4.96 o 
 -21   1   9        5.52       12.58      3.66 o 
 -19   1   9     1391.48     1479.47     37.80 o 
 -17   1   9      288.75      313.93      9.55 o 
 -15   1   9      285.06      308.74     13.91 o 
 -13   1   9      117.86      157.07      3.84 o 
 -11   1   9     3395.19     3783.25     55.80 o 
  -9   1   9     3729.93     4099.33     59.90 o 
  -7   1   9      340.94      296.35      4.65 o 
  -5   1   9     7724.83     7746.47    128.24 o 
  -3   1   9    12386.24    12769.99    224.54 o 
  -1   1   9     1659.98     1623.74     28.63 o 
   1   1   9      201.62      249.93      7.55 o 
   3   1   9       95.81      123.09      4.12 o 
   5   1   9     2724.42     2494.93     52.67 o 
   7   1   9     3226.06     2897.70     54.90 o 
   9   1   9     3958.11     3495.97     79.56 o 
  11   1   9     7953.28     7430.60    188.02 o 
  13   1   9     2099.58     1857.55     44.21 o 
  15   1   9     4460.46     4393.52    112.88 o 
  17   1   9     2531.88     2603.53     81.86 o 
  19   1   9      762.42      788.32     24.50 o 
  21   1   9       67.80       68.26      6.12 o 
  23   1   9       48.23       46.95      4.46 o 
  25   1   9        2.89        1.82      3.00 o 
 -32   2   9       71.71       77.86      4.51 o 
 -30   2   9       12.80       16.52      3.65 o 
 -28   2   9       26.88       38.48      4.42 o 
 -26   2   9      406.72      420.42     14.13 o 
 -24   2   9      119.24      122.97      6.94 o 
 -22   2   9      401.49      427.56     13.29 o 
 -20   2   9      107.49       99.66      6.10 o 
 -18   2   9     7989.94     8392.52    222.39 o 
 -16   2   9     8699.19     8992.52    236.02 o 
 -14   2   9     6928.31     6678.87    144.63 o 
 -12   2   9     3214.77     2880.88     51.07 o 
 -10   2   9     2749.22     2827.94     43.57 o 
  -8   2   9     4015.82     3906.67     58.28 o 
  -6   2   9     3455.41     3337.07     60.60 o 
  -4   2   9     3041.44     2841.60     51.45 o 
  -2   2   9     1059.01     1003.68     23.92 o 
   0   2   9      595.02      557.14     14.15 o 
   2   2   9      285.17      298.00     11.21 o 
   4   2   9       22.95       15.91      2.42 o 
   6   2   9        0.13        2.49      2.05 o 
   8   2   9      273.17      253.55      8.65 o 
  10   2   9        5.44        8.54      2.83 o 
  12   2   9      113.63      114.24      6.71 o 
  14   2   9     1485.78     1520.34     41.38 o 
  16   2   9        3.99        7.48      3.56 o 
  18   2   9     7047.18     7199.40    220.52 o 
  20   2   9     3708.37     4007.71    125.85 o 
  22   2   9     1109.31     1172.43     43.89 o 
  24   2   9      170.60      173.60      8.51 o 
 -31   3   9       63.19       75.88      4.01 o 
 -29   3   9        5.44        3.69      2.55 o 
 -27   3   9       92.42      108.62      5.52 o 
 -25   3   9      105.05       94.38      6.12 o 
 -23   3   9      728.69      766.13     20.77 o 
 -21   3   9     1360.26     1318.97     31.10 o 
 -19   3   9     1253.70     1246.62     29.26 o 
 -17   3   9       62.41       50.81      4.92 o 
 -15   3   9      133.19      149.01      5.53 o 
 -13   3   9      206.26      247.42      8.16 o 
 -11   3   9      564.86      498.09     13.68 o 
  -9   3   9     1326.75     1291.78     34.29 o 
  -7   3   9      424.95      416.91     10.15 o 
  -5   3   9        7.41        9.44      2.03 o 
  -3   3   9       17.55       18.51      4.15 o 
  -1   3   9      599.76      529.25     16.15 o 
   1   3   9     2372.27     2263.95     61.52 o 
   3   3   9      590.35      536.71     13.55 o 
   5   3   9     3829.52     3573.84     89.30 o 
   7   3   9     1552.83     1348.44     33.37 o 
   9   3   9      118.60      117.15      6.81 o 
  11   3   9       29.41       25.65      4.03 o 
  13   3   9       67.17       76.96      6.28 o 
  15   3   9      434.85      398.57     14.43 o 
  17   3   9      719.88      789.18     23.44 o 
  19   3   9      354.65      369.28     12.58 o 
  21   3   9       15.53       17.26      5.05 o 
  23   3   9      307.23      316.52     11.42 o 
 -30   4   9      453.43      516.00     23.91 o 
 -28   4   9       11.89       12.88      2.75 o 
 -26   4   9       20.73       16.17      3.18 o 
 -24   4   9        6.08        4.59      2.14 o 
 -22   4   9        3.16        6.20      3.90 o 
 -20   4   9      374.57      350.91     12.87 o 
 -18   4   9     4404.21     4223.74    113.36 o 
 -16   4   9     1537.84     1483.97     44.14 o 
 -14   4   9     2018.76     1714.11     50.14 o 
 -12   4   9      774.30      665.00     18.78 o 
 -10   4   9       18.83       24.61      3.89 o 
  -8   4   9      519.69      492.32     13.71 o 
  -6   4   9     6076.62     5574.85    253.80 o 
  -4   4   9       13.42       12.89      3.01 o 
  -2   4   9     7806.72     7508.06    364.47 o 
   0   4   9     1607.68     1462.33     40.85 o 
   2   4   9     2099.18     1991.88     55.98 o 
   4   4   9     3985.59     3716.23    106.91 o 
   6   4   9     1272.73     1250.69     35.43 o 
   8   4   9        0.23        3.24      2.45 o 
  10   4   9      123.73      126.61      6.93 o 
  12   4   9      724.07      666.82     19.95 o 
  14   4   9      271.15      264.47     10.57 o 
  16   4   9      809.03      851.57     26.83 o 
  18   4   9     1200.77     1216.40     32.56 o 
  20   4   9     1706.62     1914.14     50.14 o 
  22   4   9       36.72       41.42      5.00 o 
 -27   5   9     2950.02     3114.14    139.58 o 
 -25   5   9     2176.72     2260.19     93.92 o 
 -23   5   9     1304.90     1209.81     41.82 o 
 -21   5   9      205.35      175.12     10.10 o 
 -19   5   9      160.82      173.65      8.95 o 
 -17   5   9     1698.96     1550.59     71.53 o 
 -15   5   9       24.40       34.55      4.46 o 
 -13   5   9      947.16      779.28     31.67 o 
 -11   5   9     1374.57     1185.61     39.84 o 
  -9   5   9      305.48      284.12     10.12 o 
  -7   5   9      217.51      187.80      9.30 o 
  -5   5   9      434.94      382.20     22.69 o 
  -3   5   9    10766.90     9820.71    527.68 o 
  -1   5   9     1675.90     1547.20     66.64 o 
   1   5   9     1864.42     1640.71     48.02 o 
   3   5   9        5.16       11.23      4.18 o 
   5   5   9     2290.92     2138.55     65.12 o 
   7   5   9     4606.10     4452.95    143.86 o 
   9   5   9     1394.57     1451.80     43.99 o 
  11   5   9     2284.11     2044.53     57.37 o 
  13   5   9       10.20       15.58      3.98 o 
  15   5   9      297.98      303.57     10.76 o 
  17   5   9     1523.61     1614.12     42.03 o 
  19   5   9     1490.96     1568.59     43.59 o 
 -24   6   9      304.63      306.84     13.12 o 
 -22   6   9      451.61      512.99     20.86 o 
 -20   6   9      370.66      357.37     17.49 o 
 -18   6   9       14.92       22.14      6.60 o 
 -16   6   9      163.18      178.89     14.46 o 
 -14   6   9      666.08      676.53     27.01 o 
 -12   6   9      749.14      811.63     32.58 o 
 -10   6   9        1.64        2.74      2.66 o 
  -8   6   9      126.49      133.67      7.68 o 
  -6   6   9       33.32       28.97      4.46 o 
  -4   6   9      389.29      350.46     20.69 o 
  -2   6   9        1.18        8.45      3.72 o 
   0   6   9     1128.87      993.81     50.57 o 
   2   6   9     1121.79      996.78     49.18 o 
   4   6   9     2435.80     2146.17     94.03 o 
   6   6   9      399.40      403.34     14.34 o 
   8   6   9       57.56       69.07      6.09 o 
  10   6   9      398.16      424.11     16.45 o 
  12   6   9     1128.15     1159.74     35.63 o 
  14   6   9      444.70      448.26     17.13 o 
  16   6   9        2.45        2.24      1.60 o 
 -21   7   9      186.04      187.00     12.02 o 
 -19   7   9      152.51      157.54     10.76 o 
 -17   7   9      364.88      337.26     16.17 o 
 -15   7   9      275.23      250.32     13.95 o 
 -13   7   9      306.99      272.82     14.84 o 
 -11   7   9      161.91      137.50      9.59 o 
  -9   7   9       29.46       56.47      9.14 o 
  -7   7   9      490.64      484.22     22.39 o 
  -5   7   9      314.52      280.44     15.15 o 
  -3   7   9     1625.23     1610.69     81.27 o 
  -1   7   9      418.92      380.92     19.17 o 
   1   7   9       42.66       41.53      5.20 o 
   3   7   9        1.87        2.41      3.12 o 
   5   7   9      164.09      158.10     10.12 o 
   7   7   9      161.41      152.03      8.50 o 
   9   7   9      236.49      260.50     13.22 o 
  11   7   9      944.93      896.61     34.15 o 
  13   7   9       16.63       19.83      3.13 o 
 -16   8   9      361.45      399.93     21.47 o 
 -14   8   9     1450.31     1533.92     49.05 o 
 -12   8   9      413.30      420.79     17.96 o 
 -10   8   9        0.79        1.90      3.92 o 
  -8   8   9      335.48      377.31     18.12 o 
  -6   8   9      394.98      437.98     19.26 o 
  -4   8   9      275.71      314.48     17.07 o 
  -2   8   9     1032.22      920.15     61.38 o 
   0   8   9       12.15       12.52     10.02 o 
   2   8   9       20.17       24.36      5.54 o 
   4   8   9        5.21        1.86      2.53 o 
   6   8   9        3.79        2.50      2.47 o 
   8   8   9       49.08       61.79      7.59 o 
 -32   0  10        7.21        4.56      3.55 o 
 -30   0  10        1.34        3.31      3.52 o 
 -28   0  10      651.63      723.70     27.49 o 
 -26   0  10     5671.95     6407.83    253.25 o 
 -24   0  10     4127.30     4443.86    170.24 o 
 -22   0  10     6415.49     7093.83    284.34 o 
 -20   0  10     1419.15     1581.89     55.56 o 
 -18   0  10     1145.33     1151.07     41.00 o 
 -16   0  10     5426.99     5385.40    198.93 o 
 -14   0  10    10388.33    10809.32    378.43 o 
 -12   0  10     2467.25     2191.46     54.95 o 
 -10   0  10     2295.37     2303.00     57.45 o 
  -8   0  10       24.42       23.40      3.33 o 
  -6   0  10     1056.78     1110.91     24.52 o 
  -4   0  10     3317.30     3334.98     78.03 o 
  -2   0  10     2433.67     2348.83     59.09 o 
   0   0  10       72.65       74.10      3.23 o 
   2   0  10     6161.34     6313.36    164.09 o 
   4   0  10     1180.56     1244.33     36.95 o 
   6   0  10        7.80        7.34      2.62 o 
   8   0  10     4695.64     4186.21    154.32 o 
  10   0  10      444.45      454.80     15.19 o 
  12   0  10      183.66      154.73      6.90 o 
  14   0  10     3230.27     3067.13    104.17 o 
  16   0  10       80.82       84.14      8.50 o 
  18   0  10     5029.19     1370.00   2503.29 o 
  20   0  10     2496.19     2653.61    219.11 o 
  22   0  10     2849.38     2774.30    360.90 o 
 -31   1  10       13.26       10.33      2.84 o 
 -29   1  10      121.61      127.84      6.81 o 
 -27   1  10        9.06       10.35      3.40 o 
 -25   1  10      761.43      820.12     23.89 o 
 -23   1  10       32.25       38.90      4.87 o 
 -21   1  10       31.80       36.02      4.79 o 
 -19   1  10      296.17      343.01     10.98 o 
 -17   1  10        1.90        2.70      1.81 o 
 -15   1  10       17.00       10.09      2.26 o 
 -13   1  10      375.91      324.05      7.40 o 
 -11   1  10     1634.97     1582.30     29.88 o 
  -9   1  10        0.54        2.84      1.08 o 
  -7   1  10       66.14       54.09      6.25 o 
  -5   1  10     6681.64     6924.40    119.33 o 
  -3   1  10     2945.59     2798.93     54.67 o 
  -1   1  10     4614.06     4415.82     95.15 o 
   1   1  10     3295.69     3181.60     85.69 o 
   3   1  10      247.42      253.85      6.32 o 
   5   1  10     1083.00      912.85     21.07 o 
   7   1  10     2648.66     2413.11     55.68 o 
   9   1  10      464.90      398.80     10.86 o 
  11   1  10      209.29      143.45      5.36 o 
  13   1  10     1007.37      915.64     24.66 o 
  15   1  10     1514.84     1467.84     40.14 o 
  17   1  10      605.81      612.07     20.45 o 
  19   1  10       21.39       21.09      3.78 o 
  21   1  10      108.95      122.40      9.52 o 
  23   1  10      308.56      363.74     17.29 o 
 -32   2  10       33.38       35.75      3.06 o 
 -30   2  10      374.51      408.02     11.95 o 
 -28   2  10        9.89       15.16      3.14 o 
 -26   2  10       62.58       70.48      5.88 o 
 -24   2  10     1219.20     1328.46     34.26 o 
 -22   2  10      182.83      207.90      9.47 o 
 -20   2  10      947.30      962.34     25.03 o 
 -18   2  10        1.44        9.25      2.67 o 
 -16   2  10       91.11       93.03      4.44 o 
 -14   2  10      614.68      534.45     13.27 o 
 -12   2  10     1529.15     1316.62     26.51 o 
 -10   2  10      325.56      313.27      5.94 o 
  -8   2  10      248.14      246.61      5.09 o 
  -6   2  10        2.52        4.36      1.52 o 
  -4   2  10      525.45      520.17     11.82 o 
  -2   2  10     5436.67     5375.30    156.27 o 
   0   2  10     1029.42      896.80     26.27 o 
   2   2  10     2790.17     2770.40     79.92 o 
   4   2  10       97.60       82.71      4.47 o 
   6   2  10     1902.27     1808.06     43.98 o 
   8   2  10       87.84      108.49      6.01 o 
  10   2  10        1.58        6.87      2.91 o 
  12   2  10        6.98        3.11      2.63 o 
  14   2  10      937.41      826.80     23.25 o 
  16   2  10       38.29       46.75      5.07 o 
  18   2  10        2.17        8.35      2.72 o 
  20   2  10      233.77      278.39     12.45 o 
  22   2  10      135.16      144.34      6.96 o 
 -31   3  10       37.57       44.66      3.30 o 
 -29   3  10        6.30        3.56      1.93 o 
 -27   3  10      530.83      522.29     14.47 o 
 -25   3  10     1657.90     1677.54     40.95 o 
 -23   3  10       11.65       15.87      3.64 o 
 -21   3  10      409.23      424.42     11.99 o 
 -19   3  10      232.59      164.13      6.16 o 
 -17   3  10       56.70       64.60      4.73 o 
 -15   3  10     1092.23      950.55     25.43 o 
 -13   3  10     1935.17     1631.21     40.26 o 
 -11   3  10     2931.98     2816.56     70.80 o 
  -9   3  10        0.34        2.29      2.36 o 
  -7   3  10      925.90      840.99     25.70 o 
  -5   3  10     7097.46     6725.44    229.43 o 
  -3   3  10    13824.71    13220.73    467.55 o 
  -1   3  10     9821.32     9436.00    300.04 o 
   1   3  10     4351.50     4023.09    113.51 o 
   3   3  10       37.10       36.87      5.03 o 
   5   3  10     4481.02     4107.82    105.15 o 
   7   3  10     3830.96     3436.55     87.50 o 
   9   3  10      736.01      682.36     19.89 o 
  11   3  10     3730.01     3450.46     97.16 o 
  13   3  10      220.86      165.15      8.70 o 
  15   3  10       83.64      104.04      6.87 o 
  17   3  10      219.41      233.68      9.14 o 
  19   3  10        7.44       13.32      2.82 o 
  21   3  10      172.87      186.60      8.03 o 
 -28   4  10      309.25      349.16     16.91 o 
 -26   4  10     1820.30     1874.48     66.87 o 
 -24   4  10     2217.04     2216.91     67.82 o 
 -22   4  10     1107.21     1093.72     30.58 o 
 -20   4  10       31.25       32.92      4.46 o 
 -18   4  10     3580.79     3519.66    104.18 o 
 -16   4  10     2361.97     2325.52     60.78 o 
 -14   4  10     1851.81     1835.89     47.52 o 
 -12   4  10     3398.72     3351.39     86.23 o 
 -10   4  10     1129.21     1123.34     32.79 o 
  -8   4  10     1030.30      973.66     27.39 o 
  -6   4  10      206.85      200.83     10.62 o 
  -4   4  10     2943.15     2627.58    125.80 o 
  -2   4  10     2796.41     2383.48    104.11 o 
   0   4  10     1896.78     1697.49     50.76 o 
   2   4  10      271.08      259.66     14.88 o 
   4   4  10     1140.62      958.96     29.36 o 
   6   4  10       18.80       21.32      4.44 o 
   8   4  10      598.28      605.23     20.95 o 
  10   4  10     1611.29     1574.57     43.35 o 
  12   4  10     1007.98      974.39     27.55 o 
  14   4  10       74.65       52.51      5.94 o 
  16   4  10       58.16       63.17      5.29 o 
  18   4  10     1868.97     1851.42     47.51 o 
  20   4  10     1012.95     1011.43     29.64 o 
 -27   5  10        0.93        3.02      4.04 o 
 -25   5  10       53.46       48.79      7.06 o 
 -23   5  10      217.51      200.34     20.27 o 
 -21   5  10      489.63      482.79     22.09 o 
 -19   5  10     3528.61     3288.58    114.71 o 
 -17   5  10       50.74       59.80      4.88 o 
 -15   5  10      135.96      132.02      7.94 o 
 -13   5  10     1273.94     1233.05     35.01 o 
 -11   5  10       40.33       36.56      5.22 o 
  -9   5  10        3.20        8.91      3.17 o 
  -7   5  10      576.87      545.62     19.03 o 
  -5   5  10      515.89      443.17     28.58 o 
  -3   5  10       12.35        6.89      5.97 o 
  -1   5  10     2270.15     2033.23     79.65 o 
   1   5  10      119.85      114.46      7.80 o 
   3   5  10      350.01      290.37     11.25 o 
   5   5  10        0.01        1.07      2.75 o 
   7   5  10       69.31       63.34      7.09 o 
   9   5  10        7.80        4.89      4.13 o 
  11   5  10      924.75      895.83     28.21 o 
  13   5  10      289.62      285.60      9.73 o 
  15   5  10      510.62      497.31     14.17 o 
  17   5  10      120.98      133.43     15.92 o 
 -24   6  10     1152.90     1224.53     49.75 o 
 -22   6  10      655.20      736.79     26.58 o 
 -20   6  10       44.67       32.80      6.42 o 
 -18   6  10     1948.58     1926.42     66.58 o 
 -16   6  10      179.09      209.08     15.82 o 
 -14   6  10     2781.93     2631.40    118.04 o 
 -12   6  10     2913.75     2736.41    170.40 o 
 -10   6  10      668.74      605.61     41.59 o 
  -8   6  10       73.37       76.34      8.21 o 
  -6   6  10      515.97      464.01     32.60 o 
  -4   6  10     1770.23     1568.81    135.12 o 
  -2   6  10       31.47       31.44      3.94 o 
   0   6  10        0.52        5.70      3.11 o 
   2   6  10       15.40       24.41      4.85 o 
   4   6  10      914.34      930.17     39.95 o 
   6   6  10     1117.22     1043.04     37.81 o 
   8   6  10      155.91      213.67      9.99 o 
  10   6  10     2205.94     2132.89     68.66 o 
  12   6  10       65.71       81.88      6.29 o 
  14   6  10      102.94       81.81      5.11 o 
 -19   7  10        1.42        2.18      4.44 o 
 -17   7  10       25.12       26.75      8.25 o 
 -15   7  10      111.97       98.64      8.92 o 
 -13   7  10      530.12      578.44     27.89 o 
 -11   7  10     1014.01      975.10     40.81 o 
  -9   7  10      463.33      450.41     27.94 o 
  -7   7  10        2.90        2.53      3.80 o 
  -5   7  10      234.32      276.11     15.79 o 
  -3   7  10     2076.68     1994.00    120.29 o 
  -1   7  10      545.39      531.88     27.70 o 
   1   7  10      254.90      228.51     17.15 o 
   3   7  10        8.60        7.75      3.44 o 
   5   7  10       85.02       99.69      6.22 o 
   7   7  10     1061.12      973.95     52.72 o 
   9   7  10      228.21      247.67     12.23 o 
  11   7  10       82.36       86.92      4.75 o 
 -14   8  10        4.29        2.58      5.16 o 
 -12   8  10       81.67       67.13      9.05 o 
 -10   8  10     1049.96     1086.42     39.43 o 
  -8   8  10      195.01      219.31     11.59 o 
  -6   8  10        3.69        6.11      3.08 o 
  -4   8  10      154.99      119.15      8.06 o 
  -2   8  10      375.50      374.79     53.59 o 
   0   8  10      210.24      240.25     19.58 o 
   2   8  10      355.00      335.91     67.63 o 
   4   8  10      369.78      377.58     35.49 o 
 -31   1  11       57.70       63.99      3.88 o 
 -29   1  11      245.00      266.73      8.58 o 
 -27   1  11      414.28      416.02     13.08 o 
 -25   1  11       94.71      120.06      7.40 o 
 -23   1  11        3.55       10.17      4.43 o 
 -21   1  11      122.87      146.02      9.23 o 
 -19   1  11       78.18       75.77      5.11 o 
 -17   1  11      111.52       90.58      4.09 o 
 -15   1  11     1864.86     1687.09     37.45 o 
 -13   1  11     5003.77     4542.92     99.96 o 
 -11   1  11      442.10      334.73     18.10 o 
  -9   1  11     1266.61     1239.43     31.85 o 
  -7   1  11      621.67      552.84     12.20 o 
  -5   1  11     2258.13     2038.24     41.98 o 
  -3   1  11     2785.33     2544.33     52.68 o 
  -1   1  11     7169.31     6396.82    158.96 o 
   1   1  11    14033.74    13570.20    357.49 o 
   3   1  11       50.19       47.81      3.70 o 
   5   1  11     2255.33     2037.86     46.99 o 
   7   1  11     3291.54     3033.18     71.21 o 
   9   1  11      354.00      299.71      9.95 o 
  11   1  11      303.65      311.55      9.44 o 
  13   1  11      157.63      145.70      7.07 o 
  15   1  11     1300.36     1273.53     33.90 o 
  17   1  11       77.17       74.40      7.10 o 
  19   1  11      262.84      277.37     14.52 o 
  21   1  11     1057.59     1286.56     60.47 o 
 -30   2  11      256.27      284.11      8.53 o 
 -28   2  11     1124.56     1200.78     28.93 o 
 -26   2  11     8525.08     9224.38    268.47 o 
 -24   2  11      351.90      360.86     12.37 o 
 -22   2  11     4411.92     4631.88    123.65 o 
 -20   2  11     1144.17     1189.22     30.42 o 
 -18   2  11      151.45      155.34      8.20 o 
 -16   2  11     2127.95     2032.43     44.93 o 
 -14   2  11     2322.44     2251.12     50.14 o 
 -12   2  11     1791.80     1757.88     41.16 o 
 -10   2  11       86.87       90.59      4.33 o 
  -8   2  11       36.18       34.90      3.60 o 
  -6   2  11       55.51       52.18      5.98 o 
  -4   2  11     3217.38     3106.52     87.26 o 
  -2   2  11     1004.91      855.51     25.25 o 
   0   2  11     4775.53     4390.10    125.55 o 
   2   2  11       68.69       94.11      6.82 o 
   4   2  11     3956.88     3656.58     93.18 o 
   6   2  11      154.12      159.56      7.01 o 
   8   2  11     4084.31     3819.15     98.65 o 
  10   2  11     2159.42     2125.37     53.48 o 
  12   2  11     2073.86     2135.03     58.14 o 
  14   2  11      261.43      228.33      8.89 o 
  16   2  11      241.18      254.23      9.94 o 
  18   2  11     1306.82     1323.96     34.98 o 
  20   2  11     1429.50     1534.32     48.69 o 
 -29   3  11      634.80      677.42     16.31 o 
 -27   3  11       37.15       31.04      4.18 o 
 -25   3  11      104.87      108.63      5.49 o 
 -23   3  11     2120.92     2127.86     52.77 o 
 -21   3  11       68.09       83.20      4.75 o 
 -19   3  11     1508.32     1496.24     42.51 o 
 -17   3  11       43.33       22.17      4.13 o 
 -15   3  11       17.18       21.15      3.86 o 
 -13   3  11      136.85      117.36      6.79 o 
 -11   3  11      885.02      911.19     27.22 o 
  -9   3  11       58.65       55.96      5.75 o 
  -7   3  11        1.76       10.12      5.12 o 
  -5   3  11     1832.35     1638.93     47.09 o 
  -3   3  11     3902.26     3534.92     99.93 o 
  -1   3  11       71.35       69.18      7.89 o 
   1   3  11      388.66      378.54     15.17 o 
   3   3  11       21.01       34.23      6.66 o 
   5   3  11      375.58      405.19     14.43 o 
   7   3  11       98.96       90.65      5.62 o 
   9   3  11      180.01      133.21      6.98 o 
  11   3  11      552.72      551.18     17.11 o 
  13   3  11      409.00      444.90     15.25 o 
  15   3  11     2366.71     2531.61     68.11 o 
  17   3  11      426.09      475.61     14.35 o 
  19   3  11        0.04        1.28      1.52 o 
 -28   4  11      632.68      679.59     32.53 o 
 -26   4  11      836.34      882.31     25.84 o 
 -24   4  11     1124.67     1178.21     34.53 o 
 -22   4  11      811.15      816.66     22.53 o 
 -20   4  11      745.52      732.89     22.16 o 
 -18   4  11       35.30       53.71      5.28 o 
 -16   4  11        3.98        8.45      3.44 o 
 -14   4  11      871.69      833.33     26.28 o 
 -12   4  11     1658.37     1669.40     47.85 o 
 -10   4  11        8.10       27.34      8.22 o 
  -8   4  11        2.22        1.90      3.74 o 
  -6   4  11     1901.10     1837.41     92.22 o 
  -4   4  11     3189.86     3012.23    104.66 o 
  -2   4  11       86.65       67.61      6.18 o 
   0   4  11        9.03       13.02      4.30 o 
   2   4  11      200.15      206.94      9.93 o 
   4   4  11       52.38       36.98      4.89 o 
   6   4  11      610.35      551.12     16.83 o 
   8   4  11      433.98      483.42     18.58 o 
  10   4  11     1652.03     1654.57     55.33 o 
  12   4  11     1288.18     1398.41     38.15 o 
  14   4  11      911.89      977.42     26.32 o 
  16   4  11      380.57      423.67     13.13 o 
  18   4  11       24.94       30.63      2.90 o 
 -25   5  11       50.59       53.59      6.89 o 
 -23   5  11      374.60      369.61     22.56 o 
 -21   5  11       12.80        7.43      2.97 o 
 -19   5  11      246.66      218.68      9.13 o 
 -17   5  11     1950.35     1713.96     44.84 o 
 -15   5  11     2165.22     2096.16     58.03 o 
 -13   5  11     1581.87     1464.04     45.29 o 
 -11   5  11     2077.83     1892.68     65.96 o 
  -9   5  11      347.20      325.48     13.29 o 
  -7   5  11       70.91       57.17      6.77 o 
  -5   5  11     9534.47     8991.83    586.56 o 
  -3   5  11     2536.67     2328.10    107.59 o 
  -1   5  11     4456.69     4103.44    181.09 o 
   1   5  11      529.36      481.29     16.18 o 
   3   5  11        4.78        5.14      3.25 o 
   5   5  11        1.23        3.54      3.11 o 
   7   5  11      530.79      526.12     17.67 o 
   9   5  11      154.25      139.52      8.45 o 
  11   5  11        6.90        9.64      3.68 o 
  13   5  11      295.58      325.75     12.91 o 
  15   5  11      454.02      519.92     16.19 o 
 -22   6  11      182.67      166.76      9.95 o 
 -20   6  11      144.00      121.21      9.71 o 
 -18   6  11     1244.48     1331.33     42.53 o 
 -16   6  11      331.97      348.43     22.06 o 
 -14   6  11      399.39      362.22     27.22 o 
 -12   6  11      189.62      179.81     14.12 o 
 -10   6  11       20.51       22.00      4.73 o 
  -8   6  11      331.03      297.47     20.15 o 
  -6   6  11      482.28      407.82     36.75 o 
  -4   6  11       25.88       19.43      5.25 o 
  -2   6  11      481.87      380.55     25.13 o 
   0   6  11      620.54      580.74     29.62 o 
   2   6  11      142.86      150.81      7.13 o 
   4   6  11        9.31       10.02      3.27 o 
   6   6  11        1.37        2.25      2.62 o 
   8   6  11      424.22      386.44     14.97 o 
  10   6  11      503.79      542.01     24.47 o 
  12   6  11      105.14      118.57      7.75 o 
 -19   7  11     1930.90     2014.03     67.65 o 
 -17   7  11     2690.48     2901.68    105.05 o 
 -15   7  11      867.69      915.19     42.23 o 
 -13   7  11      223.19      234.69     17.47 o 
 -11   7  11       20.59       22.34      7.37 o 
  -9   7  11       60.76       50.59      6.04 o 
  -7   7  11        4.68        7.47      3.42 o 
  -5   7  11     3066.77     2991.84    232.36 o 
  -3   7  11       78.18      115.48      9.69 o 
  -1   7  11      728.37      648.41     26.08 o 
   1   7  11      456.22      481.24     33.56 o 
   3   7  11       52.05       51.51      5.16 o 
   5   7  11      106.32      105.03      8.82 o 
   7   7  11        8.62       19.54      3.69 o 
   9   7  11       76.46       81.08      4.44 o 
 -10   8  11       18.92        7.74      9.08 o 
  -8   8  11        2.36        1.68      7.17 o 
  -6   8  11       33.08       35.06      9.88 o 
  -4   8  11      143.68      153.18     25.81 o 
  -2   8  11      186.15      167.60     15.56 o 
   0   8  11       97.60      137.17     11.77 o 
 -30   0  12     1227.83     1288.98     41.76 o 
 -28   0  12     1241.03     1324.34     46.13 o 
 -26   0  12     6461.99     6771.56    267.19 o 
 -24   0  12    10428.03    11496.53    493.44 o 
 -22   0  12     5403.65     5858.27    225.65 o 
 -20   0  12     1178.78     1229.95     44.40 o 
 -18   0  12      134.92      131.05      8.08 o 
 -16   0  12      722.15      713.01     26.06 o 
 -14   0  12       61.46       64.72      7.51 o 
 -12   0  12       10.17       57.81      6.87 o 
 -10   0  12     1178.08     1058.28     41.30 o 
  -8   0  12       93.21      102.90      7.97 o 
  -6   0  12        0.11        3.48      3.29 o 
  -4   0  12       10.44       26.09      6.62 o 
  -2   0  12     6019.32     5270.23    212.70 o 
   0   0  12    11155.88    10111.71    361.71 o 
   2   0  12     5911.41     5557.04    183.56 o 
   4   0  12     4981.91     4447.56    143.66 o 
   6   0  12      905.77      790.04     25.21 o 
   8   0  12     4946.54     4522.41    189.98 o 
  10   0  12     2965.02     2861.68     99.33 o 
  12   0  12     1523.55     1425.04     48.34 o 
  14   0  12     7987.97     7615.28    292.66 o 
  16   0  12     1009.45     1014.09     69.87 o 
  18   0  12      224.80      207.85     28.96 o 
  20   0  12     2166.74     2508.68    141.95 o 
 -31   1  12      193.94      196.79      6.19 o 
 -29   1  12      121.36      135.22      6.30 o 
 -27   1  12       26.88       28.89      3.71 o 
 -25   1  12      101.56      102.94      6.54 o 
 -23   1  12      824.66      885.17     24.16 o 
 -21   1  12      303.77      306.40     10.63 o 
 -19   1  12      316.24      323.68      9.85 o 
 -17   1  12       55.84       40.78      3.12 o 
 -15   1  12      432.24      379.26     11.34 o 
 -13   1  12     2629.90     2698.34     69.30 o 
 -11   1  12      382.18      338.57     10.85 o 
  -9   1  12      578.90      561.17     16.87 o 
  -7   1  12      558.11      505.13     14.31 o 
  -5   1  12      197.41      163.70      5.53 o 
  -3   1  12     2141.14     1977.80     48.77 o 
  -1   1  12     1727.80     1535.83     47.99 o 
   1   1  12      509.82      502.31     15.23 o 
   3   1  12        1.43        6.47      2.66 o 
   5   1  12      580.81      633.08     16.16 o 
   7   1  12       43.74       24.99      3.61 o 
   9   1  12       93.16       82.26      5.53 o 
  11   1  12      373.69      372.76     10.93 o 
  13   1  12      543.12      506.09     14.50 o 
  15   1  12        6.90        9.09      3.27 o 
  17   1  12        0.04        1.16      2.36 o 
  19   1  12      156.18      156.61      9.26 o 
 -30   2  12      579.23      638.42     14.68 o 
 -28   2  12      125.03      140.24      5.60 o 
 -26   2  12       34.01       31.08      4.14 o 
 -24   2  12     5968.78     6326.85    172.39 o 
 -22   2  12      496.49      489.28     13.88 o 
 -20   2  12      457.36      462.07     12.97 o 
 -18   2  12       50.98       49.36      3.57 o 
 -16   2  12       65.28       74.32      4.21 o 
 -14   2  12       11.58        8.86      2.91 o 
 -12   2  12      114.32      137.17      6.24 o 
 -10   2  12      299.14      263.19     10.52 o 
  -8   2  12      551.45      508.82     17.31 o 
  -6   2  12     1693.36     1650.83     47.47 o 
  -4   2  12      843.95      827.91     25.98 o 
  -2   2  12     1859.06     1796.30     50.62 o 
   0   2  12      274.40      261.97     11.23 o 
   2   2  12     3608.69     3550.83    102.86 o 
   4   2  12      938.60      895.51     28.16 o 
   6   2  12       88.02      105.46      7.12 o 
   8   2  12       89.62      108.34      5.69 o 
  10   2  12      542.69      527.40     15.15 o 
  12   2  12      756.71      746.51     21.23 o 
  14   2  12     1919.86     1918.36     51.49 o 
  16   2  12        8.96        7.47      2.67 o 
  18   2  12       50.72       59.19      5.54 o 
 -29   3  12        2.71        1.17      2.22 o 
 -27   3  12       29.97       30.94      2.55 o 
 -25   3  12      643.51      669.95     20.11 o 
 -23   3  12      388.69      407.06     13.18 o 
 -21   3  12       80.93       93.93      5.99 o 
 -19   3  12      714.18      693.60     21.22 o 
 -17   3  12     1352.62     1149.05     31.53 o 
 -15   3  12     3719.62     3656.57    116.18 o 
 -13   3  12     3472.84     3397.71    125.70 o 
 -11   3  12     2750.90     2585.68     84.31 o 
  -9   3  12      904.11      835.46     24.89 o 
  -7   3  12        2.23        4.26      3.62 o 
  -5   3  12     1489.34     1383.88     40.02 o 
  -3   3  12     1595.82     1514.58     48.95 o 
  -1   3  12     1438.32     1310.08     39.84 o 
   1   3  12     1130.70      989.47    117.21 o 
   3   3  12     1081.61     1067.40     32.92 o 
   5   3  12        1.75        3.34      3.38 o 
   7   3  12        6.70        9.45      4.15 o 
   9   3  12      165.05      126.15      6.41 o 
  11   3  12      212.53      176.44      7.54 o 
  13   3  12      495.59      473.11     14.66 o 
  15   3  12      404.27      446.78     13.98 o 
  17   3  12        9.27        3.59      2.40 o 
 -26   4  12     1937.65     2011.68     55.57 o 
 -24   4  12       43.80       55.63      4.51 o 
 -22   4  12      356.49      331.23     11.29 o 
 -20   4  12        0.17        3.71      3.49 o 
 -18   4  12      186.71      196.17      9.19 o 
 -16   4  12      693.29      714.46     25.27 o 
 -14   4  12      149.30      149.75      8.79 o 
 -12   4  12      154.67      159.19     12.14 o 
 -10   4  12      984.62      965.58     34.15 o 
  -8   4  12       21.76       29.14      6.19 o 
  -6   4  12       18.85       19.06      4.95 o 
  -4   4  12       80.01       74.63      6.96 o 
  -2   4  12     1152.19     1047.25     32.82 o 
   0   4  12     2236.32     2114.96     64.09 o 
   2   4  12        8.60       11.00      4.59 o 
   4   4  12      255.52      257.96     11.09 o 
   6   4  12        7.10       13.54      3.77 o 
   8   4  12     1767.44     1608.01     50.90 o 
  10   4  12      763.51      818.24     35.61 o 
  12   4  12     1412.65     1552.89     44.52 o 
  14   4  12      141.89      181.82      7.40 o 
  16   4  12      141.75      120.72      5.97 o 
 -25   5  12       32.01       30.21      6.53 o 
 -23   5  12      354.49      337.97     19.60 o 
 -21   5  12       41.55       46.27      3.87 o 
 -19   5  12      283.32      296.18      9.90 o 
 -17   5  12      925.01      926.43     26.29 o 
 -15   5  12      375.03      359.59     13.47 o 
 -13   5  12      269.82      269.32     10.47 o 
 -11   5  12        1.22        2.33      4.36 o 
  -9   5  12      217.74      199.19     11.75 o 
  -7   5  12      578.25      536.24     22.43 o 
  -5   5  12      256.23      237.32     14.86 o 
  -3   5  12     1363.15     1208.95     53.28 o 
  -1   5  12      171.50      146.52      8.11 o 
   1   5  12      216.99      214.65      9.42 o 
   3   5  12      324.13      341.05     12.20 o 
   5   5  12      200.67      202.91      9.67 o 
   7   5  12        5.29        9.57      3.52 o 
   9   5  12       44.49       36.11      5.64 o 
  11   5  12       12.54        9.30      3.56 o 
  13   5  12      280.60      323.38     12.09 o 
 -20   6  12       58.91       52.01      6.57 o 
 -18   6  12       77.24       75.37      5.76 o 
 -16   6  12       38.23       35.18      4.04 o 
 -14   6  12       19.87       16.92      3.29 o 
 -12   6  12       78.71       78.21      5.79 o 
 -10   6  12      118.60      111.67      7.17 o 
  -8   6  12      112.80      100.73      9.31 o 
  -6   6  12     1522.34     1485.75     99.32 o 
  -4   6  12      526.17      490.74     36.23 o 
  -2   6  12      676.55      595.68     31.98 o 
   0   6  12      576.50      564.76     20.82 o 
   2   6  12      404.33      395.04     15.35 o 
   4   6  12        4.15        4.24      2.96 o 
   6   6  12      111.71      131.94      7.12 o 
   8   6  12     1392.67     1393.83     64.44 o 
  10   6  12      732.03      812.05     34.45 o 
 -15   7  12      449.18      518.72     38.56 o 
 -13   7  12      858.80      911.55     50.42 o 
 -11   7  12      830.37      792.66     74.05 o 
  -9   7  12      360.04      359.65     43.80 o 
  -7   7  12       69.50       47.10      9.49 o 
  -5   7  12      947.57      912.44     60.66 o 
  -3   7  12        4.22        4.32      3.46 o 
  -1   7  12     1567.25     1538.40     96.07 o 
   1   7  12       14.50       17.49      2.96 o 
   3   7  12        8.33        7.28      2.48 o 
   5   7  12       81.77       94.58      5.99 o 
 -29   1  13      156.64      201.67      6.85 o 
 -27   1  13      862.34      877.16     20.98 o 
 -25   1  13     1685.44     1733.84     42.46 o 
 -23   1  13     2962.60     3121.17     78.36 o 
 -21   1  13     2072.08     2118.11     52.18 o 
 -19   1  13     2427.57     2392.55     58.39 o 
 -17   1  13      150.43      118.75      7.43 o 
 -15   1  13     1171.08     1060.35     91.00 o 
 -13   1  13     2143.44     2110.13     52.80 o 
 -11   1  13     6793.51     6859.32    190.94 o 
  -9   1  13     2209.98     2031.60    197.55 o 
  -7   1  13       56.34       59.72      4.45 o 
  -5   1  13       33.54       22.68      3.20 o 
  -3   1  13     2384.84     2244.86     59.39 o 
  -1   1  13      923.68      871.38     23.93 o 
   1   1  13     2552.51     2517.41     65.69 o 
   3   1  13        0.07        3.15      3.26 o 
   5   1  13      503.63      451.29     13.91 o 
   7   1  13      470.45      439.83     13.10 o 
   9   1  13       33.59       41.75      3.70 o 
  11   1  13     1251.26     1243.32     30.17 o 
  13   1  13     2524.31     2448.12     82.11 o 
  15   1  13      792.51      766.23     27.70 o 
  17   1  13       22.68       47.87      5.50 o 
 -28   2  13      200.74      222.68      6.35 o 
 -26   2  13      707.40      742.56     18.42 o 
 -24   2  13     3705.64     3842.24     95.98 o 
 -22   2  13      802.75      836.86     22.87 o 
 -20   2  13      237.05      235.33      7.69 o 
 -18   2  13       28.73       23.26      2.98 o 
 -16   2  13        8.63        9.82      3.00 o 
 -14   2  13      501.74      459.43     16.47 o 
 -12   2  13      596.50      517.48     22.05 o 
 -10   2  13     4521.62     4302.72    140.25 o 
  -8   2  13      506.00      470.41     19.62 o 
  -6   2  13     1068.89     1071.58     33.87 o 
  -4   2  13     3926.23     3826.70    111.45 o 
  -2   2  13     6353.47     5940.34    182.38 o 
   0   2  13     7120.82     6973.97    218.05 o 
   2   2  13     4609.39     4436.44    133.75 o 
   4   2  13      887.97      857.40     27.49 o 
   6   2  13        7.11        7.46      3.77 o 
   8   2  13     2290.23     2276.86     56.57 o 
  10   2  13     1450.97     1418.58     33.99 o 
  12   2  13      523.37      545.40     15.20 o 
  14   2  13     1677.00     1744.42     45.90 o 
  16   2  13      341.07      343.50     10.05 o 
 -27   3  13       28.86       36.52      3.95 o 
 -25   3  13      102.99      113.05      6.02 o 
 -23   3  13        0.63        1.74      2.87 o 
 -21   3  13       81.59       84.88      5.67 o 
 -19   3  13        8.79       10.34      3.57 o 
 -17   3  13      652.34      636.77     20.77 o 
 -15   3  13      175.93      176.94     13.16 o 
 -13   3  13      652.21      683.73     28.19 o 
 -11   3  13      461.33      483.55     24.35 o 
  -9   3  13      108.29       98.95      7.99 o 
  -7   3  13     3489.84     3354.29     95.04 o 
  -5   3  13     1224.33     1184.81     35.18 o 
  -3   3  13      899.57      884.13     27.42 o 
  -1   3  13      800.95      767.41     24.05 o 
   1   3  13      448.70      456.89     17.18 o 
   3   3  13        0.76        5.31      3.47 o 
   5   3  13       10.75       13.41      3.91 o 
   7   3  13       44.32       35.48      5.03 o 
   9   3  13      142.76      127.10      7.41 o 
  11   3  13        0.92        2.79      2.34 o 
  13   3  13      622.63      664.41     18.68 o 
  15   3  13      416.10      414.87     11.97 o 
 -26   4  13       96.04       96.25      6.05 o 
 -24   4  13     1828.58     2064.45     57.47 o 
 -22   4  13      778.70      716.22     18.37 o 
 -20   4  13       14.01        6.68      3.69 o 
 -18   4  13      272.07      265.42     11.41 o 
 -16   4  13      273.33      265.10     11.58 o 
 -14   4  13      211.39      216.57     13.15 o 
 -12   4  13      561.69      523.73     22.63 o 
 -10   4  13      309.90      297.09     14.09 o 
  -8   4  13      989.42      917.77     32.07 o 
  -6   4  13       50.90       53.35      6.37 o 
  -4   4  13     3579.47     3504.94    101.61 o 
  -2   4  13     5010.36     4959.25    146.75 o 
   0   4  13     1942.09     1966.20     55.27 o 
   2   4  13     3268.04     3315.89     95.15 o 
   4   4  13      190.41      207.12      9.26 o 
   6   4  13        2.03        4.08      3.31 o 
   8   4  13     1330.68     1324.38     53.38 o 
  10   4  13      443.72      503.67     17.02 o 
  12   4  13      982.33      996.96     41.45 o 
  14   4  13      966.73     1162.44     32.02 o 
 -23   5  13        7.46        7.51      3.95 o 
 -21   5  13      475.94      501.67     15.42 o 
 -19   5  13     1867.44     1866.68     55.20 o 
 -17   5  13       76.66       77.03      5.25 o 
 -15   5  13      480.18      513.94     16.20 o 
 -13   5  13     1666.21     1615.52     52.44 o 
 -11   5  13     1333.93     1365.01     47.38 o 
  -9   5  13      614.50      621.73     27.93 o 
  -7   5  13      106.12      104.01     11.16 o 
  -5   5  13      173.41      162.50      8.39 o 
  -3   5  13       42.09       34.79      4.75 o 
  -1   5  13      547.58      522.22     63.95 o 
   1   5  13        1.90        4.14      2.96 o 
   3   5  13      122.54      114.74      6.70 o 
   5   5  13      155.22      154.54      7.64 o 
   7   5  13        4.19        1.85      2.63 o 
   9   5  13      375.33      428.68     14.73 o 
  11   5  13      345.08      344.18     13.03 o 
 -18   6  13      376.09      420.68     67.10 o 
 -16   6  13      584.51      533.15     33.43 o 
 -14   6  13      234.86      249.42     16.69 o 
 -12   6  13       20.86       22.48      5.27 o 
 -10   6  13      203.08      181.15     16.18 o 
  -8   6  13      264.31      257.55     21.42 o 
  -6   6  13       18.18       21.54      4.10 o 
  -4   6  13     1143.16     1115.88     64.68 o 
  -2   6  13       29.24       27.51      3.79 o 
   0   6  13       73.16       73.38      4.71 o 
   2   6  13       30.49       36.52      3.82 o 
   4   6  13        1.15        0.95      2.07 o 
   6   6  13       14.10       11.93      3.21 o 
 -11   7  13       91.00      111.32     13.03 o 
  -9   7  13      167.64      189.54     16.99 o 
  -7   7  13       63.95       81.54     10.64 o 
  -5   7  13      930.29      848.43    176.02 o 
  -3   7  13       55.34       82.61     10.36 o 
  -1   7  13       46.59       36.90      4.30 o 
 -28   0  14      228.59      238.91      9.78 o 
 -26   0  14      223.56      213.68     50.76 o 
 -24   0  14      325.59      321.63     12.65 o 
 -22   0  14        1.97        9.12      3.32 o 
 -20   0  14       20.40       10.56     14.08 o 
 -18   0  14        3.29        1.35      3.65 o 
 -16   0  14      740.31      657.78     29.63 o 
 -14   0  14     2343.62     2096.81     90.57 o 
 -12   0  14     2870.92     2740.40    110.40 o 
 -10   0  14     3104.78     2970.21    115.61 o 
  -8   0  14     1252.01     1126.53     44.97 o 
  -6   0  14     3325.74     3314.34    129.05 o 
  -4   0  14     8517.29     8209.57    382.65 o 
  -2   0  14     7286.30     6481.82    428.62 o 
   0   0  14     8984.47     8171.92    504.55 o 
   2   0  14     3637.23     3459.29    269.69 o 
   4   0  14      149.74      145.89     11.70 o 
   6   0  14       19.82       27.20      4.44 o 
   8   0  14      646.79      629.43     27.14 o 
  10   0  14      794.71      737.75     41.60 o 
  12   0  14      326.24      329.82     15.53 o 
  14   0  14      118.66      116.77     10.13 o 
  16   0  14      825.72     1062.48     61.49 o 
 -27   1  14      207.73      203.28      6.11 o 
 -25   1  14      952.77      963.02     22.67 o 
 -23   1  14      904.77      930.22     22.55 o 
 -21   1  14     2192.37     2149.23     57.31 o 
 -19   1  14      173.75      184.15      8.48 o 
 -17   1  14      342.50      342.91     12.17 o 
 -15   1  14       34.24       28.85      4.68 o 
 -13   1  14      894.24      919.62     25.78 o 
 -11   1  14      690.83      649.97     19.30 o 
  -9   1  14      373.51      382.32     12.68 o 
  -7   1  14      644.10      604.25     20.83 o 
  -5   1  14      426.60      419.18     15.59 o 
  -3   1  14      318.30      301.72     13.27 o 
  -1   1  14     1039.75     1010.13     32.46 o 
   1   1  14     1248.62     1198.01     37.23 o 
   3   1  14      313.90      331.63     14.06 o 
   5   1  14       31.88       27.52      3.94 o 
   7   1  14       61.06       57.85      3.88 o 
   9   1  14      884.53      866.23     23.73 o 
  11   1  14      472.82      478.14     14.72 o 
  13   1  14     1849.37     2036.78     56.13 o 
  15   1  14      772.64      918.31     29.54 o 
 -26   2  14      134.70      138.61      4.61 o 
 -24   2  14      240.42      215.24      6.77 o 
 -22   2  14        3.97        1.78      2.01 o 
 -20   2  14      129.45      107.54      6.17 o 
 -18   2  14       16.77       18.09      5.06 o 
 -16   2  14      557.22      541.41     21.11 o 
 -14   2  14      335.16      316.62     16.40 o 
 -12   2  14      460.43      475.70     20.68 o 
 -10   2  14       20.43       15.02      5.12 o 
  -8   2  14        6.47        6.14      4.63 o 
  -6   2  14      383.96      380.45     19.49 o 
  -4   2  14     2681.47     2583.41     76.53 o 
  -2   2  14     3552.79     3626.58    109.07 o 
   0   2  14     1672.84     1650.40     49.07 o 
   2   2  14      124.36      118.27      7.76 o 
   4   2  14       30.86       46.49      5.03 o 
   6   2  14       83.15       97.45      6.48 o 
   8   2  14       56.72       36.93      4.20 o 
  10   2  14       58.27       56.40      3.57 o 
  12   2  14      691.90      699.07     17.68 o 
  14   2  14      935.99     1000.52     25.51 o 
 -25   3  14     1818.61     1907.69     60.22 o 
 -23   3  14     2134.85     2245.68     75.43 o 
 -21   3  14     2618.87     2742.47     86.69 o 
 -19   3  14     2524.23     2664.36     92.04 o 
 -17   3  14      312.74      313.72     16.05 o 
 -15   3  14       70.50       79.63      9.58 o 
 -13   3  14      211.87      206.73     13.45 o 
 -11   3  14     4354.98     4606.02    179.09 o 
  -9   3  14     1756.17     1696.61     61.52 o 
  -7   3  14       38.41       39.16      4.51 o 
  -5   3  14     1194.47     1146.09    103.33 o 
  -3   3  14      300.92      290.05     12.12 o 
  -1   3  14       46.49       54.06      5.69 o 
   1   3  14     1814.48     1829.02     54.00 o 
   3   3  14      446.54      478.56     17.72 o 
   5   3  14      607.15      686.47     20.41 o 
   7   3  14       11.32        5.84      3.00 o 
   9   3  14      993.44     1010.03     35.65 o 
  11   3  14     1802.17     1926.13     58.36 o 
  13   3  14     1419.79     1586.19     44.85 o 
 -24   4  14      614.57      653.93     25.96 o 
 -22   4  14       66.49       49.61      9.12 o 
 -20   4  14      280.89      247.07      8.99 o 
 -18   4  14      286.68      315.15     15.99 o 
 -16   4  14      112.44      110.46      8.80 o 
 -14   4  14       89.73       85.29      8.44 o 
 -12   4  14      491.88      492.10     24.54 o 
 -10   4  14     2938.02     2905.78     91.92 o 
  -8   4  14     1089.75     1061.46     37.61 o 
  -6   4  14      322.31      321.09     11.68 o 
  -4   4  14      277.51      266.16     26.55 o 
  -2   4  14      188.71      188.27      8.60 o 
   0   4  14      421.99      440.06     15.60 o 
   2   4  14     2325.90     2410.82     66.72 o 
   4   4  14      272.75      281.36     11.03 o 
   6   4  14      319.18      342.44     11.41 o 
   8   4  14      237.65      325.49     12.94 o 
  10   4  14      406.35      454.88     17.64 o 
 -21   5  14       46.57       51.24      8.88 o 
 -19   5  14      203.24      188.25      9.15 o 
 -17   5  14      160.49      151.61      8.52 o 
 -15   5  14       23.49       18.58      3.64 o 
 -13   5  14       94.07       89.04      6.14 o 
 -11   5  14      206.19      209.11      9.98 o 
  -9   5  14     1041.67     1083.73     34.53 o 
  -7   5  14     1001.46      995.92     34.14 o 
  -5   5  14      420.65      440.83     16.62 o 
  -3   5  14      488.77      521.65     25.19 o 
  -1   5  14      141.77      130.61      6.98 o 
   1   5  14      223.29      257.04     10.01 o 
   3   5  14       12.93        6.78      3.07 o 
   5   5  14        1.52        1.95      2.41 o 
   7   5  14        6.59        2.29      2.46 o 
 -16   6  14        4.22        3.72     27.33 o 
 -14   6  14       52.42       49.79      4.16 o 
 -12   6  14     1439.99     1475.73     78.61 o 
 -10   6  14       42.80       42.47      3.90 o 
  -8   6  14      315.66      327.04     19.01 o 
  -6   6  14      286.10      270.19     52.16 o 
  -4   6  14      152.46      147.50      9.98 o 
  -2   6  14      633.34      670.19     28.25 o 
   0   6  14      843.46      867.03     36.13 o 
   2   6  14     1714.83     1753.84     78.15 o 
 -25   1  15      659.62      723.70     20.01 o 
 -23   1  15      979.92     1041.93     29.62 o 
 -21   1  15     2519.77     2741.93     81.37 o 
 -19   1  15      126.46      147.84      7.28 o 
 -17   1  15      173.68      208.69     11.11 o 
 -15   1  15        3.77        4.12      2.58 o 
 -13   1  15       89.99       98.55     10.87 o 
 -11   1  15        6.57       13.14      3.88 o 
  -9   1  15       13.45       22.59      4.97 o 
  -7   1  15     1052.16      991.73     32.67 o 
  -5   1  15      763.60      749.29     29.51 o 
  -3   1  15      136.77      153.81     10.42 o 
  -1   1  15      320.22      339.91     15.53 o 
   1   1  15      877.02      877.46     26.09 o 
   3   1  15     1008.55     1023.90     28.63 o 
   5   1  15      345.71      368.48     11.51 o 
   7   1  15      226.58      243.04      8.36 o 
   9   1  15     1994.36     1996.96     67.53 o 
  11   1  15     1945.28     1987.13     47.29 o 
  13   1  15     2203.45     2762.59    152.20 o 
 -24   2  15        4.50        4.54      3.85 o 
 -22   2  15      766.46      678.58     30.26 o 
 -20   2  15       34.77       54.66      7.55 o 
 -18   2  15      978.73     1008.12     40.78 o 
 -16   2  15       21.51       21.96      6.25 o 
 -14   2  15      975.24      937.78     40.40 o 
 -12   2  15     1687.13     1704.73     70.07 o 
 -10   2  15     2188.09     2173.18     75.32 o 
  -8   2  15     2527.54     2526.04     88.45 o 
  -6   2  15      229.63      222.05     15.18 o 
  -4   2  15       13.61       28.97      8.60 o 
  -2   2  15      213.81      184.55      8.53 o 
   0   2  15     1112.23     1097.14     34.54 o 
   2   2  15     1002.44     1035.30     30.23 o 
   4   2  15      156.26      160.88      7.43 o 
   6   2  15      196.13      180.69      8.12 o 
   8   2  15       33.99       27.11      3.55 o 
  10   2  15       64.12       46.96      9.47 o 
  12   2  15       11.22       14.41      3.91 o 
 -23   3  15      370.65      384.53     17.44 o 
 -21   3  15      475.87      456.01     29.81 o 
 -19   3  15       19.07       13.38      5.32 o 
 -17   3  15       20.63       20.01      6.24 o 
 -15   3  15       21.31       22.04      7.30 o 
 -13   3  15       28.16       35.77      8.94 o 
 -11   3  15      709.34      668.42     33.12 o 
  -9   3  15      271.02      245.65     11.61 o 
  -7   3  15        9.82        8.50      4.78 o 
  -5   3  15      962.98      963.68     29.85 o 
  -3   3  15      291.25      312.85     11.92 o 
  -1   3  15      817.65      833.22     25.40 o 
   1   3  15      381.72      383.86     13.28 o 
   3   3  15      249.52      269.06     10.77 o 
   5   3  15       26.19       45.58      5.56 o 
   7   3  15       84.46       80.89      5.61 o 
   9   3  15        1.62        2.66      2.58 o 
 -22   4  15      435.36      438.88     19.26 o 
 -20   4  15       60.42       66.88     18.09 o 
 -18   4  15      182.31      184.94     12.41 o 
 -16   4  15       20.60       23.19      6.03 o 
 -14   4  15       31.89       32.81      6.01 o 
 -12   4  15     1177.68     1280.94     51.96 o 
 -10   4  15       13.53       20.66      5.65 o 
  -8   4  15       69.62       61.64      7.83 o 
  -6   4  15      226.62      218.15      9.38 o 
  -4   4  15        4.40        9.66      2.92 o 
  -2   4  15       67.01       77.37      5.89 o 
   0   4  15      920.21      965.90     27.17 o 
   2   4  15       50.64       58.28      5.32 o 
   4   4  15      188.76      204.08      8.30 o 
   6   4  15      273.35      362.40     13.85 o 
   8   4  15       57.13       52.99      5.05 o 
 -17   5  15       68.15       55.70      5.74 o 
 -15   5  15      168.77      181.25     11.84 o 
 -13   5  15       15.54       13.92      2.08 o 
 -11   5  15      662.33      675.88     28.44 o 
  -9   5  15       73.92       84.07      5.41 o 
  -7   5  15       10.20        6.88      2.96 o 
  -5   5  15       82.46       85.14      5.54 o 
  -3   5  15       26.66       28.43      3.64 o 
  -1   5  15      248.24      294.99     10.77 o 
   1   5  15     1290.78     1382.69     41.74 o 
   3   5  15     1853.10     2101.00     79.47 o 
 -10   6  15     1019.03     1105.06    128.63 o 
  -8   6  15     1028.43     1092.15     52.96 o 
  -6   6  15      249.09      264.49     13.82 o 
  -4   6  15      205.73      224.41     10.10 o 
 -24   0  16       52.94       61.31      5.33 o 
 -22   0  16     1271.19     1387.01     53.75 o 
 -20   0  16      596.31      694.31     28.57 o 
 -18   0  16     3292.53     3494.26    158.00 o 
 -16   0  16     1633.21     1658.75     68.01 o 
 -14   0  16       30.94       22.24     10.29 o 
 -12   0  16      830.03      798.78     30.11 o 
 -10   0  16     1441.66     1384.61     50.98 o 
  -8   0  16     6454.16     6462.79    300.11 o 
  -6   0  16      945.83      949.12     64.63 o 
  -4   0  16     1940.76     1837.00    163.45 o 
  -2   0  16     1970.35     2076.14    124.49 o 
   0   0  16       11.40        8.78      4.59 o 
   2   0  16       67.13       67.98      7.32 o 
   4   0  16        1.97        4.72      4.71 o 
   6   0  16      612.46      617.91     54.84 o 
   8   0  16       39.52       38.09      5.77 o 
  10   0  16      321.30      284.81     14.88 o 
 -23   1  16      267.46      272.05      9.37 o 
 -21   1  16      561.52      582.91     18.37 o 
 -19   1  16        4.44        3.85      2.59 o 
 -17   1  16        0.27        1.05      1.98 o 
 -15   1  16      152.17      161.21      7.74 o 
 -13   1  16        6.80        8.41      2.94 o 
 -11   1  16       14.04       20.76      4.04 o 
  -9   1  16      842.47      759.11     23.82 o 
  -7   1  16      106.83      118.40      9.01 o 
  -5   1  16      939.33      989.98     35.03 o 
  -3   1  16       99.56      106.63      7.83 o 
  -1   1  16       52.90       66.71      6.32 o 
   1   1  16      854.26      924.37     30.56 o 
   3   1  16      761.14      773.55     25.45 o 
   5   1  16      116.57      121.46      5.55 o 
   7   1  16      237.86      265.92      8.57 o 
   9   1  16      460.13      476.74     60.54 o 
 -22   2  16      720.86      717.43     36.93 o 
 -20   2  16       13.43        7.50      4.58 o 
 -18   2  16      666.99      706.55     29.86 o 
 -16   2  16     1359.32     1364.02     56.73 o 
 -14   2  16      217.58      209.07     13.01 o 
 -12   2  16        0.95        2.01      4.85 o 
 -10   2  16      248.51      250.91     12.73 o 
  -8   2  16      116.47      107.22      8.13 o 
  -6   2  16      131.32      147.30     10.55 o 
  -4   2  16      943.70     1026.61     38.75 o 
  -2   2  16      691.96      700.71     25.81 o 
   0   2  16       73.83       64.37      4.90 o 
   2   2  16        3.29        4.48      2.61 o 
   4   2  16       91.01       94.91      5.29 o 
   6   2  16       12.81        5.81      2.19 o 
   8   2  16      306.90      317.38     13.05 o 
 -21   3  16     1089.80     1115.40     50.36 o 
 -19   3  16      359.79      387.32     17.02 o 
 -17   3  16        1.54        1.93      3.62 o 
 -15   3  16      113.94      110.41     12.73 o 
 -13   3  16        0.60        1.68      3.73 o 
 -11   3  16      215.11      213.78     18.32 o 
  -9   3  16     1434.42     1454.66     47.69 o 
  -7   3  16      330.73      328.95     13.61 o 
  -5   3  16      508.69      526.34     20.29 o 
  -3   3  16       22.33       26.28      4.80 o 
  -1   3  16     2432.24     2730.23     75.38 o 
   1   3  16     1076.96     1218.40     34.15 o 
   3   3  16     2625.50     2932.54     77.83 o 
   5   3  16      875.90     1023.07     25.79 o 
   7   3  16      238.79      245.35     12.10 o 
 -18   4  16      941.34      939.99     35.48 o 
 -16   4  16       29.75       21.50      5.73 o 
 -14   4  16      558.94      613.88     25.34 o 
 -12   4  16      374.41      370.15     20.60 o 
 -10   4  16     1481.15     1640.91     64.25 o 
  -8   4  16     3145.38     3437.73    137.25 o 
  -6   4  16      367.95      381.57     12.11 o 
  -4   4  16       81.94       93.31      4.83 o 
  -2   4  16      283.86      298.87      9.80 o 
   0   4  16      421.86      454.29     13.25 o 
   2   4  16       51.16       60.45      4.97 o 
   4   4  16       61.85       80.02      5.02 o 
 -13   5  16       19.86       33.05      4.91 o 
 -11   5  16      594.32      582.37     22.42 o 
  -9   5  16       20.23       21.02      4.41 o 
  -7   5  16       32.82       36.52      8.02 o 
  -5   5  16      124.90      141.83      6.23 o 
  -3   5  16      123.45      147.00      6.44 o 
 -21   1  17       70.57       60.17      5.74 o 
 -19   1  17      220.69      209.68      8.17 o 
 -17   1  17        1.73        0.61      1.68 o 
 -15   1  17      179.55      167.89      8.31 o 
 -13   1  17       17.93       13.67      2.82 o 
 -11   1  17      114.79      133.21      8.63 o 
  -9   1  17     3854.95     3952.11    129.89 o 
  -7   1  17       47.49       45.36      7.23 o 
  -5   1  17     2963.83     3209.08    110.30 o 
  -3   1  17       51.65       64.90      6.39 o 
  -1   1  17       54.56       54.02      4.83 o 
   1   1  17      633.87      674.32     30.53 o 
   3   1  17     1526.94     1655.00     71.95 o 
   5   1  17      676.43      596.63    145.26 o 
 -20   2  17     2327.26     2484.48    112.15 o 
 -18   2  17     2692.27     2811.23    147.98 o 
 -16   2  17      991.02     1042.52     37.76 o 
 -14   2  17        2.20        3.31      3.58 o 
 -12   2  17       85.02       80.44     10.23 o 
 -10   2  17      894.22      941.23     32.04 o 
  -8   2  17     6071.17     6675.14    228.63 o 
  -6   2  17        4.39        6.56      3.50 o 
  -4   2  17      187.76      213.28     10.35 o 
  -2   2  17      231.54      245.31     11.16 o 
   0   2  17       16.02       18.65      3.52 o 
   2   2  17      241.92      270.69     10.25 o 
   4   2  17      543.18      587.48     19.66 o 
 -17   3  17      438.92      415.16     18.73 o 
 -15   3  17      401.98      418.91     17.89 o 
 -13   3  17        4.86        6.98      4.00 o 
 -11   3  17       12.72        8.37      4.43 o 
  -9   3  17        1.02        1.43      2.04 o 
  -7   3  17      183.40      197.11      9.84 o 
  -5   3  17      181.44      215.43      9.42 o 
  -3   3  17       38.47       49.98      5.46 o 
  -1   3  17      319.98      340.64     13.44 o 
   1   3  17      232.00      272.24     10.06 o 
 -12   4  17      202.59      205.47     12.11 o 
 -10   4  17      681.74      742.67     28.31 o 
  -8   4  17      540.68      604.78     24.45 o 
  -6   4  17      263.03      306.72     18.33 o 
  -4   4  17      105.80      111.16      9.17 o 
 -16   0  18      461.08      448.31     22.77 o 
 -14   0  18        1.44        1.96      2.08 o 
 -12   0  18       56.23       42.70      5.39 o 
 -10   0  18      123.18      125.84     11.96 o 
  -8   0  18     3436.00     3599.17    283.02 o 
  -6   0  18      764.86      777.19     74.20 o 
  -4   0  18       19.10       11.16      9.79 o 
  -2   0  18        1.30        1.90      7.14 o 
   0   0  18       18.02       24.59      8.12 o 
 -17   1  18      195.06      206.12      9.44 o 
 -15   1  18      691.75      590.48     95.76 o 
 -13   1  18        0.40        4.57      3.11 o 
 -11   1  18       91.84      101.09      5.64 o 
  -9   1  18      207.84      202.93      7.99 o 
  -7   1  18      436.50      445.53     17.21 o 
  -5   1  18      771.90      855.74     30.47 o 
  -3   1  18       38.80       40.28      4.76 o 
  -1   1  18        0.25        1.29      2.08 o 
   1   1  18      290.52      336.50     20.34 o 
 -14   2  18      101.31       96.04      6.57 o 
 -12   2  18      166.51      184.38     10.61 o 
 -10   2  18       88.07      100.10      7.01 o 
  -8   2  18      192.31      196.23      9.60 o 
  -6   2  18      943.50     1080.70     31.73 o 
  -4   2  18        1.47        1.28      2.00 o 
  -2   2  18       41.45       40.81      4.59 o 
                                                 
